# Supplementary material for: Effects of rIL2/anti-IL2 antibody complex on chikungunya virus-induced chronic arthritis in a mouse model
Source: Sci Rep. 2023 May 5;13:7307. doi: 10.1038/s41598-023-34578-x (PMC10163023; doi:10.1038/s41598-023-34578-x)
Supplement: Supplementary file 2 — Supplementary Information 2. [file 41598_2023_34578_MOESM2_ESM.xlsx]

## Sheet: Raw data
Effects of IL2/anti-IL2 antibody complex on chikungunya virus-induced chronic arthritis in a mouse model
						Baseline									Infection Day									DPI-1									DPI-2														DPI-3
						Height				Breadth					Height				Breadth					Height				Breadth					Height				Breadth					IL2					Height
Mouse #	sex	DOB	Infection date	Group Assignment	Cohort	1	2	3	Avg	1	2	3	Avg	Joint	1	2	3	Avg	1	2	3	Avg	Joint	1	2	3	Avg	1	2	3	Avg	Joint	1	2	3	Avg	1	2	3	Avg	Joint	1	2	3	Avg	PCR CT	1	2	3
14/38	1	2021-01-19	2021-04-15	0	1	1.6	1.8	1.8	1.73333	2.3	2.3	2.3	2.3	3.98667	1.6	1.7	1.6	1.63333	2.2	2	2.2	2.13333	3.48444	2.1	2.2	2	2.1	2.3	2.4	2.4	2.36667	4.97	1.9	1.9	1.8	1.86667	2.6	2.6	2.7	2.63333	4.91556	1.21547	0.224694	0.0772577	0.505808	27.06	1.9	1.8	1.9
						1.8	1.9	1.9	1.86667	2.2	2.4	2.5	2.36667	4.41778	1.9	1.8	1.9	1.86667	2.2	2.4	2.3	2.3	4.29333	1.9	1.8	1.8	1.83333	2.1	2.1	2.1	2.1	3.85	1.7	1.7	1.7	1.7	2.5	2.5	2.4	2.46667	4.19333						1.8	1.9	1.9
15/39	1	2021-01-19	2021-04-15	0	1	1.8	1.8	1.9	1.83333	2.5	2.3	2.6	2.46667	4.52222	1.8	1.9	2	1.9	2.7	2.9	2.8	2.8	5.32	2.1	2.1	2.1	2.1	2.5	2.3	2.4	2.4	5.04	1.8	1.6	1.7	1.7	2.4	2.4	2.5	2.43333	4.13667	3.17439	4.40495	5.35313	4.31082	23.39	2	2	2
						1.8	1.8	1.7	1.76667	2.6	2.5	2.6	2.56667	4.53444	1.9	2.4	2	2.1	3.2	2.9	3.2	3.1	6.51	1.8	1.7	1.7	1.73333	2.1	2.1	2.2	2.13333	3.69778	1.7	1.8	1.7	1.73333	2.3	2.2	2.3	2.26667	3.92889						1.6	1.6	1.6
16/40	1	2021-01-19	2021-04-15	0	1	1.7	1.5	1.5	1.56667	2.3	2.2	2.2	2.23333	3.49889	2.1	2	2	2.03333	2.4	2.4	2.2	2.33333	4.74444	2.1	2	2	2.03333	2.2	2.3	2.4	2.3	4.67667	1.8	1.7	1.9	1.8	2.3	2.4	2.3	2.33333	4.2	0.777826	0.820619	0.678175	0.758873	23.9	1.9	1.9	1.8
						1.6	1.5	1.7	1.6	2.2	2.1	2.4	2.23333	3.57333	2	1.9	1.8	1.9	2.7	2.5	2.5	2.56667	4.87667	1.9	1.9	1.9	1.9	2.3	2.3	2.3	2.3	4.37	1.9	1.7	1.7	1.76667	2.1	2.4	2.2	2.23333	3.94556						1.7	1.7	1.4
17	1	2021-01-19	2021-04-15	0	1	1.7	1.5	1.7	1.63333	2.5	2.6	2.6	2.56667	4.19222	1.9	1.8	1.8	1.83333	2.6	2.3	2.6	2.5	4.58333	2.3	2.4	2.5	2.4	2.2	2.2	2.3	2.23333	5.36	1.9	1.8	1.6	1.76667	2.6	2.5	2.7	2.6	4.59333	0.290458	0.290458	0.290458	0.290458	22.11	2.1	2.4	2.4
						1.7	1.7	1.7	1.7	2.3	2.4	2.4	2.36667	4.02333	2.1	1.8	1.8	1.9	2.6	2.4	2.6	2.53333	4.81333	1.7	1.8	1.9	1.8	2.2	2.2	2.1	2.16667	3.9	1.5	1.8	1.6	1.63333	2.5	2.3	2.4	2.4	3.92						1.6	1.6	1.8
18/41	1	2021-01-19	2021-04-15	0	1	1.8	1.8	1.8	1.8	2.5	2.7	2.6	2.6	4.68	2	1.9	1.9	1.93333	2.4	2.3	2.3	2.33333	4.51111	2.2	2.2	2.1	2.16667	2.4	2.4	2.5	2.43333	5.27222	1.7	1.9	1.9	1.83333	2	2.3	2.3	2.2	4.03333	0.323484	0.323484	0.323484	0.323484	22.78	1.9	1.9	1.8
						1.7	1.7	1.7	1.7	2.3	2.8	2.3	2.46667	4.19333	2	1.9	1.9	1.93333	2.3	2.6	2.6	2.5	4.83333	1.9	1.7	2	1.86667	2.1	2.1	2	2.06667	3.85778	1.4	1.4	1.5	1.43333	2	2.1	2	2.03333	2.91444						1.6	1.7	1.7
19/73	1	2021-01-19	2021-04-15	1	1	1.5	1.5	1.5	1.5	2.4	2.4	2.7	2.5	3.75	1.9	1.8	1.9	1.86667	2.3	2.1	2.2	2.2	4.10667	2	2	1.9	1.96667	2.4	2.4	2.3	2.36667	4.65444	2.3	2	2	2.1	2.5	2.6	2.5	2.53333	5.32	0.204548	0	0.200683	0.135077	26.87	1.8	1.9	1.6
						1.8	1.8	1.8	1.8	2.5	2.5	2.4	2.46667	4.44	1.9	2.1	1.9	1.96667	2.3	2.3	2	2.2	4.32667	1.9	1.9	1.7	1.83333	2.3	2.4	2.2	2.3	4.21667	1.7	1.7	1.7	1.7	2.5	2.6	2.6	2.56667	4.36333						1.4	1.5	1.7
20	1	2021-01-19	2021-04-15	1	1	1.6	1.6	1.8	1.66667	2.5	2.7	2.8	2.66667	4.44444	1.8	1.8	1.9	1.83333	2.2	2.1	2.1	2.13333	3.91111	1.8	1.8	1.9	1.83333	2.5	2.5	2.6	2.53333	4.64444	2.1	1.9	2.1	2.03333	2.3	2.5	2.7	2.5	5.08333	0.23507	0.597334	6.17674	2.33638	23.39	1.9	1.8	1.8
						1.8	1.6	1.9	1.76667	2.6	2.6	2.8	2.66667	4.71111	1.8	2	1.9	1.9	2.3	2.5	2.2	2.33333	4.43333	1.7	1.9	1.9	1.83333	2.3	2.3	2.4	2.33333	4.27778	2.1	2.1	1.8	2	2.9	2.9	2.7	2.83333	5.66667						1.7	1.8	1.8
21/64	1	2021-01-19	2021-04-15	1	1	1.9	1.8	1.8	1.83333	2.7	2.4	2.8	2.63333	4.82778	1.8	1.8	1.9	1.83333	2.5	2.5	2.3	2.43333	4.46111	2	2	1.9	1.96667	2.4	2.4	2.3	2.36667	4.65444	2.1	2.3	2	2.13333	2.4	2.5	2.4	2.43333	5.19111	1.66713	2.12488	1.23421	1.67541	22.82	2.3	2.3	2.2
						1.8	1.9	1.7	1.8	2.3	2.2	2.5	2.33333	4.2	1.8	1.8	1.6	1.73333	2.4	2.2	2.4	2.33333	4.04444	2	2	1.9	1.96667	2.3	2.4	2.4	2.36667	4.65444	1.9	1.9	1.7	1.83333	2.5	2.5	2.1	2.36667	4.33889						1.5	1.3	1.3
22/37/63	1	2021-01-19	2021-04-15	1	1	1.7	1.8	1.7	1.73333	2.6	2.5	2.4	2.5	4.33333	1.8	2	2.3	2.03333	2.6	2.6	2.4	2.53333	5.15111	2.1	2.1	2.2	2.13333	2.23	2.4	2.5	2.37667	5.07022	2.3	2.2	2.3	2.26667	2.5	2.4	2.5	2.46667	5.59111	2.5461	2.29068	1.96917	2.26865	23.05	1.8	1.9	1.9
						2	1.9	1.9	1.93333	2.8	2.9	2.7	2.8	5.41333	1.9	1.8	1.9	1.86667	2.2	2.1	2.3	2.2	4.10667	1.8	1.7	1.6	1.7	2.1	2.2	2	2.1	3.57	2.1	2	1.7	1.93333	2.5	2.7	2.5	2.56667	4.96222						1.5	1.6	1.7
26	1	2021-01-19	2021-04-15	1	1	1.7	1.6	1.7	1.66667	2.5	2.5	2.7	2.56667	4.27778	1.7	1.8	1.9	1.8	2.1	2.1	2.2	2.13333	3.84	2.2	2.2	1.8	2.06667	2.4	2.4	2.5	2.43333	5.02889	2.1	2	2	2.03333	2.4	2.4	2.6	2.46667	5.01556	2.26636	2.33998	1.72425	2.11019	22.94	2	1.7	1.9
						1.9	1.7	1.6	1.73333	2.6	2.5	2.7	2.6	4.50667	1.7	1.6	1.7	1.66667	2.1	2.1	2.3	2.16667	3.61111	1.6	1.6	1.7	1.63333	2.2	2.2	2.1	2.16667	3.53889	1.9	1.8	1.8	1.83333	2.2	2.3	2.2	2.23333	4.09444						1.7	1.7	1.7
27	0	2021-01-19	2021-04-15	0	1	2	1.9	2	1.96667	2.7	2.5	2.6	2.6	5.11333	1.9	1.8	1.8	1.83333	2.5	2.6	2.6	2.56667	4.70556	2.2	2.2	2.1	2.16667	2.5	2.6	2.7	2.6	5.63333	2.1	2	2	2.03333	2.7	2.7	2.6	2.66667	5.42222	0.274107	0	0.0551226	0.109743	22.91	1.9	1.9	1.8
						1.8	1.9	1.8	1.83333	2.5	2.9	2.7	2.7	4.95	1.8	1.7	1.7	1.73333	2.8	2.7	2.6	2.7	4.68	2.1	2.1	2	2.06667	2.5	2.3	2.4	2.4	4.96	1.7	1.8	1.8	1.76667	2.4	2.1	2.3	2.26667	4.00444						1.6	1.9	1.8
28	0	2021-01-19	2021-04-15	0	1	1.8	1.7	1.2	1.56667	2.7	2.8	2.9	2.8	4.38667	2.2	2	2	2.06667	3.3	3	3.1	3.13333	6.47556	2.2	2.2	2.1	2.16667	2.6	2.6	2.3	2.5	5.41667	2.2	2.2	2.1	2.16667	3	2.6	2	2.53333	5.48889	0	0.0536365	0.0646709	0.0394358	22.09	2.3	2.2	2.1
						1.8	1.8	1.9	1.83333	2.9	2.8	2.8	2.83333	5.19444	2.3	2.1	2.3	2.23333	3.1	3.1	2.7	2.96667	6.62556	2	2	1.9	1.96667	2.3	2.3	2.2	2.26667	4.45778	1.8	1.7	1.7	1.73333	2.5	2.7	2.5	2.56667	4.44889						1.7	1.8	1.7
29	0	2021-01-19	2021-04-15	0	1	1.9	2	1.8	1.9	2.3	2.3	2.3	2.3	4.37	2.1	1.9	2	2	2.8	2.8	2.6	2.73333	5.46667	2.2	2.2	2.3	2.23333	2.5	2.5	2.5	2.5	5.58333	2.3	2.1	1.9	2.1	3	2.8	3	2.93333	6.16	0	0.193115	1.64579	0.612967	24.09	2.5	2	2.2
						1.9	2	2	1.96667	2.4	2.2	2.4	2.33333	4.58889	1.9	1.8	2.1	1.93333	3	2.9	2.9	2.93333	5.67111	2	2.1	1.9	2	2.2	2.2	2.3	2.23333	4.46667	1.6	1.6	1.6	1.6	2.7	2.5	2.7	2.63333	4.21333						1.7	1.8	1.7
30	0	2021-01-19	2021-04-15	0	1	1.9	1.8	1.8	1.83333	2.4	2.3	2.4	2.36667	4.33889	1.9	2.1	2	2	2.4	2.9	2.9	2.73333	5.46667	1.9	1.9	1.8	1.86667	2.4	2.4	2.3	2.36667	4.41778	1.9	1.9	1.7	1.83333	2.1	2.4	2.5	2.33333	4.27778	1.35069	0.907623	1.15681	1.13837	24.47	2.3	1.9	2
						1.9	2	1.8	1.9	2.6	2.4	2.5	2.5	4.75	2	2	2.2	2.06667	2.8	2.7	2.8	2.76667	5.71778	1.8	1.8	1.7	1.76667	2.3	2.4	2.3	2.33333	4.12222	1.5	1.6	1.6	1.56667	2.2	2.4	2.4	2.33333	3.65556						1.6	1.7	1.7
31	0	2021-01-19	2021-04-15	0	1	1.8	1.9	1.8	1.83333	2.4	2.5	2.4	2.43333	4.46111	2.1	2.2	2.2	2.16667	2.7	2.7	2.7	2.7	5.85	2	2	2	2	2.4	2.4	2.4	2.4	4.8	2.3	2.5	2.3	2.36667	3.1	3.1	3	3.06667	7.25778	2.39836	1.56933	2.45301	2.14023	22.67	1.9	2	1.9
						1.9	1.9	1.9	1.9	2.4	2.4	2.3	2.36667	4.49667	2	2.1	2.1	2.06667	3	2.9	2.6	2.83333	5.85556	1.7	1.7	1.8	1.73333	2	2.1	2.3	2.13333	3.69778	1.8	1.9	1.9	1.86667	2.5	2.3	2.4	2.4	4.48						1.7	1.6	1.7
32	0	2021-01-19	2021-04-15	1	1	1.7	1.8	1.6	1.7	2.8	2.7	2.6	2.7	4.59	1.8	1.8	1.7	1.76667	2.9	2.9	2.9	2.9	5.12333	1.7	1.7	1.6	1.66667	2.2	2.2	2.2	2.2	3.66667	2.7	2.9	3	2.86667	3	3	3.1	3.03333	8.69556	2.82484	3.03477	2.94325	2.93429	23.83	1.8	1.9	2
						1.8	1.8	1.7	1.76667	2.9	2.8	3	2.9	5.12333	2	1.9	1.9	1.93333	2.8	2.6	2.6	2.66667	5.15556	1.5	1.5	1.5	1.5	2	2	2	2	3	2	2.1	2	2.03333	2.8	2.7	2.5	2.66667	5.42222						1.6	1.7	1.6
33	0	2021-01-19	2021-04-15	1	1	2	2	2.1	2.03333	2.8	2.7	2.9	2.8	5.69333	1.8	2	2	1.93333	2.5	2.9	2.9	2.76667	5.34889	1.9	1.9	1.9	1.9	2.2	2.2	2.1	2.16667	4.11667	2.1	2.2	2.4	2.23333	3	2.9	2.8	2.9	6.47667	2.01266	1.59341	2.0347	1.88026	22.47	1.8	2.1	2
						2.2	2.3	2.3	2.26667	2.9	2.6	2.7	2.73333	6.19556	2.1	2	2.1	2.06667	2.9	2.7	2.8	2.8	5.78667	1.7	1.7	1.7	1.7	2	2	2.1	2.03333	3.45667	1.9	1.7	1.8	1.8	2.6	2.9	2.9	2.8	5.04						1.6	1.7	1.7
34	0	2021-01-19	2021-04-15	1	1	2.1	1.8	1.8	1.9	2.3	2.1	2.5	2.3	4.37	1.9	2	2	1.96667	2.3	2.2	2.3	2.26667	4.45778	2.4	1.9	2.1	2.13333	2.4	2.4	2.6	2.46667	5.26222	2.2	2.3	2.4	2.3	3	2.7	2.8	2.83333	6.51667	1.9054	1.74365	1.66713	1.77206	23.02	1.7	1.8	1.9
						2	1.9	1.9	1.93333	2.5	2.5	2.5	2.5	4.83333	2.1	2.1	2.1	2.1	2.4	2.5	2.4	2.43333	5.11	1.8	1.8	1.7	1.76667	2	2	2.1	2.03333	3.59222	1.7	1.9	1.6	1.73333	2.9	2.9	2.9	2.9	5.02667						1.5	1.6	1.6
35	0	2021-01-19	2021-04-15	1	1	2.1	2	2	2.03333	2.5	2.7	2.8	2.66667	5.42222	1.9	1.9	1.9	1.9	2.5	2.5	2.5	2.5	4.75	2.5	2.5	2.4	2.46667	2.8	2.7	2.6	2.7	6.66	2.5	2.4	2.5	2.46667	3	2.9	2.9	2.93333	7.23556	1.30934	2.59992	1.74365	1.8843	25.33	1.7	1.8	1.8
						2.1	2.1	2	2.06667	2.5	2.6	2.7	2.6	5.37333	2	1.9	1.9	1.93333	2.5	2.7	2.8	2.66667	5.15556	1.9	1.9	1.7	1.83333	2.4	2.5	2.4	2.43333	4.46111	2	2	1.9	1.96667	2.6	2.6	2.8	2.66667	5.24444						1.5	1.6	1.6
36	0	2021-01-19	2021-04-15	1	1	2	2.3	2.2	2.16667	3.4	3.1	3.4	3.3	7.15	1.9	1.8	1.8	1.83333	2.5	2.7	2.6	2.6	4.76667	2.2	2.2	2.2	2.2	2.3	2.3	2.2	2.26667	4.98667	2.7	2.8	2.9	2.8	3.2	3.5	3.1	3.26667	9.14667	1.88453	1.74365	2.12488	1.91769	22.56	2	2	2
						2.2	1.9	1.9	2	4	4	3.6	3.86667	7.73333	1.8	1.9	1.9	1.86667	2.8	2.9	2.9	2.86667	5.35111	2.1	2.1	2	2.06667	2.1	2.1	2.2	2.13333	4.40889	2.2	2	1.9	2.03333	3.2	2.9	3.2	3.1	6.30333						1.7	1.7	1.8
42/74	1	2021-01-19	2021-04-21	1	2	1.8	1.7	1.8	1.76667	2.2	2.2	2	2.13333	3.76889	1.5	1.6	1.5	1.53333	2.5	2.3	2.3	2.36667	3.62889	1.8	1.8	1.7	1.76667	2.1	2	2	2.03333	3.59222	1.8	1.8	1.8	1.8	2.4	2.5	2.2	2.36667	4.26	0	0.00565924	0.0748269	0.0268287	23.51	2.3	2.1	2.1
						1.8	1.6	1.8	1.73333	2.1	2.1	2.1	2.1	3.64	1.6	1.6	1.6	1.6	2.4	2.2	2.3	2.3	3.68	1.6	1.5	1.5	1.53333	2	1.9	2.1	2	3.06667	1.6	1.5	1.7	1.6	2.5	2.5	2.3	2.43333	3.89333						1.8	1.9	1.9
43	1	2021-01-19	2021-04-21	1	2	1.9	1.7	1.7	1.76667	2.2	2.2	2.2	2.2	3.88667	1.7	1.7	1.6	1.66667	2.4	2.2	2.2	2.26667	3.77778	1.6	1.6	1.6	1.6	2.1	2.3	2.2	2.2	3.52	1.7	1.9	1.7	1.76667	2.1	2.1	2	2.06667	3.65111	0.0149041	0.0324881	0.0883274	0.0452399	26.27	2	2	2
						1.9	1.7	1.7	1.76667	2.4	2.2	2.3	2.3	4.06333	1.6	1.7	1.6	1.63333	2.1	2.2	2.1	2.13333	3.48444	1.7	1.7	1.5	1.63333	2.2	2.4	2.3	2.3	3.75667	1.6	1.7	1.7	1.66667	2.1	2.2	1.9	2.06667	3.44444						1.7	1.7	1.7
44/66	1	2021-01-19	2021-04-21	1	2	1.6	1.5	1.6	1.56667	2.2	2.2	2.2	2.2	3.44667	1.7	1.6	1.7	1.66667	2.6	2.4	2.6	2.53333	4.22222	1.6	1.7	1.7	1.66667	2.3	2.4	2.4	2.36667	3.94444	1.9	2.1	2.2	2.06667	2.4	2.2	2.4	2.33333	4.82222	0.00316814	0.0363227	0.0495722	0.0296877	23.01	2	2.1	2.2
						1.8	1.9	1.7	1.8	2	2.1	2.2	2.1	3.78	1.7	1.7	1.7	1.7	2.4	2.2	2.1	2.23333	3.79667	1.7	1.6	1.6	1.63333	2	2.2	2.3	2.16667	3.53889	2.1	1.7	1.9	1.9	2.3	2.4	2.4	2.36667	4.49667						1.7	1.8	1.8
45	1	2021-01-19	2021-04-21	1	2	1.7	1.8	1.8	1.76667	2.4	2.5	2.5	2.46667	4.35778	1.5	1.4	1.5	1.46667	2.3	2.4	2.5	2.4	3.52	1.6	1.7	1.5	1.6	2.3	1.9	2.2	2.13333	3.41333	1.8	1.9	1.8	1.83333	2.4	2.5	2.4	2.43333	4.46111	0	0.000336162	0.0363227	0.0122196	24.76	2	2	1.9
						1.8	2	2	1.93333	2.3	2.2	2.2	2.23333	4.31778	1.6	1.6	1.5	1.56667	2.4	2.5	2.2	2.36667	3.70778	1.6	1.5	1.5	1.53333	2.5	2.2	2.2	2.3	3.52667	1.6	1.7	1.7	1.66667	2.3	2.4	2.3	2.33333	3.88889						1.4	1.4	1.4
46	1	2021-01-19	2021-04-21	1	2	1.7	1.7	1.8	1.73333	2.2	2.1	2	2.1	3.64	1.5	1.6	1.5	1.53333	2.2	2	2.1	2.1	3.22	1.7	1.7	1.6	1.66667	2.1	2.2	2.1	2.13333	3.55556	1.9	1.8	1.9	1.86667	2.3	2.1	2.3	2.23333	4.16889	0.038346	0.0919359	0.345876	0.158719	25.03	2	2.1	2.1
						1.9	1.9	1.8	1.86667	2.2	2.2	2.1	2.16667	4.04444	1.7	1.7	1.6	1.66667	2.3	2.2	2.1	2.2	3.66667	1.7	1.5	1.6	1.6	2.4	2.4	2.4	2.4	3.84	1.6	1.7	1.9	1.73333	1.9	2.2	2.2	2.1	3.64						1.7	1.8	1.7
47	1	2021-01-19	2021-04-21	0	2	1.9	1.8	1.9	1.86667	2	2.3	2.4	2.23333	4.16889	1.8	2	1.8	1.86667	2.4	2.4	2.8	2.53333	4.72889	1.7	1.7	1.6	1.66667	2.3	2.1	2	2.13333	3.55556	1.8	2	2	1.93333	2.3	2.5	2.1	2.3	4.44667	2.29197	2.59405	1.83688	2.24096	26.32	2.1	2.1	2.1
						2	1.9	1.9	1.93333	2.2	2	2.2	2.13333	4.12444	1.9	1.8	1.7	1.8	2.5	2.5	2.5	2.5	4.5	1.8	1.7	1.6	1.7	2.2	2.2	2.1	2.16667	3.68333	1.8	1.5	1.6	1.63333	2.1	2.1	2.1	2.1	3.43						1.6	1.6	1.6
48	1	2021-01-19	2021-04-21	0	2	1.5	1.6	1.6	1.56667	2.1	1.9	2	2	3.13333	1.6	1.7	1.6	1.63333	2.2	2.7	2.7	2.53333	4.13778	1.5	1.6	1.6	1.56667	1.8	1.8	2	1.86667	2.92444	1.7	1.8	1.7	1.73333	1.9	2	2.1	2	3.46667	2.09052	1.28342	1.38535	1.58643	29.82	2.1	2.1	2
						1.9	1.8	2	1.9	2.3	1.9	1.9	2.03333	3.86333	1.8	1.7	1.9	1.8	2.7	2.4	2.3	2.46667	4.44	1.6	1.5	1.6	1.56667	2.2	2	1.9	2.03333	3.18556	1.5	1.5	1.5	1.5	2.2	2.5	2.3	2.33333	3.5						1.7	1.8	1.8
49	1	2021-01-19	2021-04-21	0	2	1.7	1.7	1.8	1.73333	2.1	2.2	2.2	2.16667	3.75556	2	2.2	2.1	2.1	2.4	2.4	2.5	2.43333	5.11	1.5	1.6	1.6	1.56667	1.8	1.9	2	1.9	2.97667	1.7	1.7	1.7	1.7	2.3	2.4	2.2	2.3	3.91	2.53688	0.442052	2.42556	1.8015	32.73	1.9	1.9	1.8
						1.8	1.7	1.8	1.76667	2.1	2.3	2.2	2.2	3.88667	2.1	1.8	1.9	1.93333	2.7	2.2	2.2	2.36667	4.57556	1.6	1.7	1.6	1.63333	2.1	2.2	2.1	2.13333	3.48444	1.8	1.6	1.6	1.66667	2.4	2.6	2.4	2.46667	4.11111						1.7	1.7	1.7
51	1	2021-01-19	2021-04-21	0	2	1.9	1.7	1.7	1.76667	2.2	2.1	2.1	2.13333	3.76889	1.8	1.9	2.1	1.93333	2.4	2.4	2	2.26667	4.38222	2.1	1.9	1.8	1.93333	2.9	2.6	2.6	2.7	5.22	1.8	1.8	1.8	1.8	2.2	2.1	2.3	2.2	3.96	2.1149	0.374406	1.83688	1.44206	24.52	2	1.8	1.8
						1.8	1.7	1.7	1.73333	2.2	2.2	2	2.13333	3.69778	1.7	1.7	1.7	1.7	2.4	2.4	2.2	2.33333	3.96667	1.6	1.6	1.5	1.56667	2.5	2.1	2.5	2.36667	3.70778	1.5	1.4	1.5	1.46667	2.1	2.3	2.2	2.2	3.22667						1.6	1.7	1.7
52	1	2021-01-19	2021-04-21	0	2	1.8	2	1.8	1.86667	2.1	2.1	2.1	2.1	3.92	1.8	1.7	1.6	1.7	2	1.9	2	1.96667	3.34333	1.5	1.5	1.5	1.5	1.8	1.9	1.9	1.86667	2.8	1.5	1.6	1.5	1.53333	2.1	2.3	2.3	2.23333	3.42444	1.77214	2.34468	2.18939	2.10207	36.12	1.6	1.8	1.9
						1.7	1.8	1.8	1.76667	2.4	2.2	2.1	2.23333	3.94556	1.6	1.5	1.6	1.56667	2.2	2.3	2.2	2.23333	3.49889	1.7	1.6	1.7	1.66667	1.9	2.1	1.9	1.96667	3.27778	1.6	1.6	1.5	1.56667	2.1	2.2	2.2	2.16667	3.39444						1.7	18	1.9
53	0	2021-01-19	2021-04-21	1	2	1.9	1.7	1.6	1.73333	2.1	2.1	2.2	2.13333	3.69778	2	1.9	1.9	1.93333	2.3	2.5	2.5	2.43333	4.70444	2	1.9	1.8	1.9	2.6	2.6	2.7	2.63333	5.00333	2	2.9	2	2.3	2.7	2.3	2.5	2.5	5.75	0.00152496	0.0118046	0.00405385	0.00579447	24.63	2.1	2.1	2
						1.9	1.7	1.8	1.8	2.3	2.1	2.3	2.23333	4.02	1.9	1.8	1.9	1.86667	2.5	2.4	2.3	2.4	4.48	1.7	1.7	1.8	1.73333	2.2	2.3	2.2	2.23333	3.87111	1.7	1.7	1.6	1.66667	2.2	2.4	2.2	2.26667	3.77778						1.9	1.8	1.9
54/67	0	2021-01-19	2021-04-21	1	2	2	1.9	1.8	1.9	1.9	2	2.1	2	3.8	1.8	1.9	1.8	1.83333	2.3	2.4	2.5	2.4	4.4	2.2	2	2.2	2.13333	2.5	2.5	2.5	2.5	5.33333	2.3	2.1	2	2.13333	2.4	2.5	2.3	2.4	5.12	0.00277683	0.00106866	0.00277683	0.00220744	23.73	2.1	2	2
						1.9	1.8	1.8	1.83333	2.1	2.1	2.1	2.1	3.85	1.9	2	2	1.96667	2.5	2.6	2.7	2.6	5.11333	1.9	1.8	1.9	1.86667	2.6	2.4	2.3	2.43333	4.54222	1.6	1.5	1.5	1.53333	2.2	2.1	2.4	2.23333	3.42444						1.7	1.8	1.9
55	0	2021-01-19	2021-04-21	1	2	2	1.9	2	1.96667	2.3	2.3	2.3	2.3	4.52333	2.1	2	2	2.03333	2.4	2.4	2.4	2.4	4.88	2.1	2.2	1.9	2.06667	2.2	2.6	2.3	2.36667	4.89111	2.1	1.8	2.1	2	2.4	2.5	2.2	2.36667	4.73333	0.0813929	0.197822	0.128878	0.136031	26.96	2.2	2.1	2.2
						2	1.9	1.8	1.9	2.4	2.2	2.1	2.23333	4.24333	2	1.9	1.9	1.93333	2.5	2.2	2.4	2.36667	4.57556	2.3	2	2.1	2.13333	2.2	2	2	2.06667	4.40889	1.8	1.7	1.7	1.73333	2.6	2.2	2.1	2.3	3.98667						2.1	2.1	2
56	0	2021-01-19	2021-04-21	1	2	1.9	1.7	1.8	1.8	2.2	2.2	2.1	2.16667	3.9	2.1	1.9	1.9	1.96667	2.5	2.6	2.7	2.6	5.11333	2.2	2.3	2.3	2.26667	2.6	2.7	2.4	2.56667	5.81778	1.9	2	2.1	2	2.7	2.8	2.7	2.73333	5.46667	0.0300149	0.00206756	0.13071	0.0542642	26.96	2.1	2.2	2.2
						1.9	1.9	1.9	1.9	2.3	2.3	2.2	2.26667	4.30667	2	1.9	2.1	2	2.7	2.6	2.6	2.63333	5.26667	2.1	2.1	2	2.06667	2.6	2.5	2.4	2.5	5.16667	2	2	2	2	2.5	2.6	2.7	2.6	5.2						2.2	2.2	2.2
57	0	2021-01-19	2021-04-21	1	2	1.9	1.8	1.8	1.83333	2	1.9	1.9	1.93333	3.54444	1.7	1.9	1.8	1.8	2.4	2.3	2.4	2.36667	4.26	1.8	1.7	1.7	1.73333	1.9	2.1	1.9	1.96667	3.40889	1.9	2	2	1.96667	2.3	2.4	2.3	2.33333	4.58889	0.299526	0.539282	1.37963	0.739478	28.73	2	2.1	2.1
						1.7	1.6	1.8	1.7	2	2.1	2	2.03333	3.45667	1.8	1.9	2	1.9	2.4	2.2	2.2	2.26667	4.30667	1.9	2.1	1.7	1.9	2.4	2.4	2.9	2.56667	4.87667	1.7	1.6	1.5	1.6	2.5	2.3	2.2	2.33333	3.73333						2.2	2.2	2.2
58	0	2021-01-19	2021-04-21	0	2	1.8	1.8	1.9	1.83333	2.1	2.2	2	2.1	3.85	2	1.9	1.8	1.9	2.4	2.4	2.2	2.33333	4.43333	1.9	1.9	1.9	1.9	2.1	2.2	2.3	2.2	4.18	2	1.9	2	1.96667	2.5	2.5	2.5	2.5	4.91667	1.73001	1.64812	1.99525	1.79112	24.56	2.3	2.3	2.4
						1.9	1.9	1.8	1.86667	2	2.1	2.2	2.1	3.92	1.6	1.6	1.7	1.63333	2.6	2.9	2.2	2.56667	4.19222	1.9	1.8	1.9	1.86667	2.3	2.3	2.3	2.3	4.29333	1.7	1.8	1.8	1.76667	2.3	2.5	2.3	2.36667	4.18111						2	2	2
59	0	2021-01-19	2021-04-21	0	2	1.7	1.7	1.7	1.7	2.2	2.1	2.2	2.16667	3.68333	1.8	1.8	1.7	1.76667	2.5	2.3	2.2	2.33333	4.12222	1.9	2	1.8	1.9	2.5	2.4	2.4	2.43333	4.62333	2.3	2.2	2.1	2.2	2.3	2.6	2.6	2.5	5.5	2.76812	2.47237	1.92323	2.38791	24.32	2.2	2.1	2.1
						1.9	1.8	1.8	1.83333	2	1.9	2.2	2.03333	3.72778	1.7	1.8	1.7	1.73333	2.3	2.5	2.3	2.36667	4.10222	1.9	1.9	1.9	1.9	2.4	2.4	2.3	2.36667	4.49667	1.9	1.9	1.8	1.86667	2.3	2.2	2.3	2.26667	4.23111						1.9	1.9	1.9
60	0	2021-01-19	2021-04-21	0	2	1.8	1.8	1.7	1.76667	2.3	2.1	2.2	2.2	3.88667	1.7	1.9	1.8	1.8	2.4	2.6	2.4	2.46667	4.44	2.9	2	2	2.3	2.5	2.4	2.6	2.5	5.75	2.2	2	2	2.06667	2.6	2.4	2.6	2.53333	5.23556	0.378478	1.81983	2.44097	1.54642	25.82	1.8	1.9	1.9
						1.9	1.8	1.7	1.8	2.2	2.2	2.2	2.2	3.96	1.8	1.8	1.9	1.83333	2.5	2.4	2.4	2.43333	4.46111	1.9	1.8	1.9	1.86667	2.3	2.5	2.3	2.36667	4.41778	1.8	1.7	1.8	1.76667	2.6	2.4	2.3	2.43333	4.29889						1.9	1.9	1.9
61	0	2021-01-19	2021-04-21	0	2	1.9	1.9	1.8	1.86667	2	2.1	1.9	2	3.73333	1.8	1.8	1.8	1.8	2.3	2.3	2.2	2.26667	4.08	1.9	1.9	1.9	1.9	2.3	2.4	2.4	2.36667	4.49667	2.1	1.9	1.9	1.96667	2.4	2.4	2.4	2.4	4.72	0.834731	2.80248	5.60515	3.08079	21.74	2.3	2.3	2.3
						1.8	1.8	1.7	1.76667	2.3	2.1	2.2	2.2	3.88667	2.2	2.3	1.7	2.06667	2.4	2.6	2.3	2.43333	5.02889	2	1.9	1.9	1.93333	2.4	2.5	2.2	2.36667	4.57556	1.8	1.8	1.8	1.8	2	2.4	2.2	2.2	3.96						2.1	2.1	2.1
62	0	2021-01-19	2021-04-21	0	2	1.7	1.6	1.6	1.63333	2.2	2.2	2	2.13333	3.48444	1.8	1.8	1.8	1.8	2.6	2.6	2.4	2.53333	4.56	1.8	1.9	1.9	1.86667	2.2	2.2	2.2	2.2	4.10667	1.9	2.1	2.9	2.3	2.4	2.6	2.4	2.46667	5.67333	0.0554448	5.89518e-05	0.542497	0.199334	24.77	2	2	2
						1.8	1.9	1.8	1.83333	2.1	2.1	2	2.06667	3.78889	1.7	1.8	1.9	1.8	2.4	2.3	2.3	2.33333	4.2	1.9	1.6	1.7	1.73333	2	2	1.9	1.96667	3.40889	1.6	1.6	1.6	1.6	2.1	2.3	2.1	2.16667	3.46667						1.8	1.8	1.7
68	1	2021-01-19	2021-05-12	0	3	1.6	1.5	1.5	1.53333	2.2	2.1	2.1	2.13333	3.27111	1.5	1.4	1.4	1.43333	2.4	2.1	2	2.16667	3.10556	1.8	1.7	1.7	1.73333	2	1.9	1.9	1.93333	3.35111	1.7	1.7	1.7	1.7	2.3	2.1	2.3	2.23333	3.79667	0.879503	0.763676	1.38174	1.00831	23.46	2	2.1	1.9
						1.7	1.6	1.6	1.63333	2	2	1.9	1.96667	3.21222	1.6	1.6	1.6	1.6	2.1	2.1	2.1	2.1	3.36	1.6	1.6	1.7	1.63333	1.8	1.9	1.9	1.86667	3.04889	1.7	1.5	1.5	1.56667	2.1	2.3	2.2	2.2	3.44667						1.7	1.8	1.7
69	1	2021-01-19	2021-05-12	0	3	1.7	1.7	1.7	1.7	2.2	2.2	2.1	2.16667	3.68333	1.6	1.5	1.5	1.53333	2.3	2.4	2.3	2.33333	3.57778	1.8	1.9	1.9	1.86667	2.1	2.2	2.1	2.13333	3.98222	1.9	1.9	1.8	1.86667	2.2	2	2.4	2.2	4.10667	0.167726	0.0304991	0.0446704	0.0809651	23.77	2	2	2.1
						1.8	1.7	1.9	1.8	2.3	2.3	2.2	2.26667	4.08	1.6	1.6	1.5	1.56667	2.2	2.3	2.3	2.26667	3.55111	1.7	1.5	1.7	1.63333	2.2	2.1	2.2	2.16667	3.53889	1.7	1.6	1.7	1.66667	2.1	2.2	2.3	2.2	3.66667						1.5	1.6	1.5
70	1	2021-01-19	2021-05-12	0	3	1.5	1.6	1.5	1.53333	2.1	1.9	2.1	2.03333	3.11778	1.5	1.6	1.5	1.53333	2.1	2.1	2.3	2.16667	3.32222	1.8	1.7	1.7	1.73333	2.1	2	2	2.03333	3.52444	1.6	1.7	1.8	1.7	2	2.1	2.2	2.1	3.57	0.177663	0.215585	0.104861	0.166036	23.65	2	2	1.9
						1.6	1.6	1.5	1.56667	2.1	2.1	2.1	2.1	3.29	1.5	1.5	1.5	1.5	2.1	2.2	2.3	2.2	3.3	1.6	1.6	1.6	1.6	1.9	1.8	2	1.9	3.04	1.5	1.5	1.6	1.53333	2.1	2	2.1	2.06667	3.16889						1.7	1.6	1.6
71	1	2021-01-19	2021-05-12	0	3	1.5	1.4	1.4	1.43333	2	2	1.9	1.96667	2.81889	1.5	1.4	1.5	1.46667	2.1	2.1	2.3	2.16667	3.17778	1.7	1.7	2	1.8	2	2.1	2.2	2.1	3.78	1.9	1.8	1.8	1.83333	2.3	2.2	2.2	2.23333	4.09444	0.115871	0.158172	0.140182	0.138075	24.68	2	1.9	2.1
						1.6	1.6	1.5	1.56667	2.1	2.1	2.1	2.1	3.29	1.6	1.5	1.6	1.56667	2.1	2.2	2.2	2.16667	3.39444	1.7	1.7	1.6	1.66667	2.4	2.2	2.1	2.23333	3.72222	1.5	1.5	1.5	1.5	2.2	2.3	2.2	2.23333	3.35						1.6	1.7	1.6
75	1	2021-01-19	2021-05-12	0	3	1.6	1.5	1.6	1.56667	2.1	2.1	2.1	2.1	3.29	1.5	1.6	1.5	1.53333	2.3	2.3	2.3	2.3	3.52667	1.8	1.8	1.9	1.83333	2.3	2.1	2.2	2.2	4.03333	1.8	1.8	1.9	1.83333	2.1	2.2	2.1	2.13333	3.91111	2.35578	1.633	0.0338777	1.34089	23.35	2	1.9	2.1
						1.7	1.8	1.7	1.73333	2	1.9	2	1.96667	3.40889	1.6	1.7	1.6	1.63333	2.1	2.2	2.2	2.16667	3.53889	1.8	1.7	1.6	1.7	2	1.9	2	1.96667	3.34333	1.8	1.7	1.6	1.7	2.3	2.3	2.1	2.23333	3.79667						1.8	1.8	1.7
76	1	2021-01-19	2021-05-12	1	3	1.5	1.7	1.6	1.6	1.9	1.9	1.8	1.86667	2.98667	1.5	1.5	1.5	1.5	2.1	2.1	2.1	2.1	3.15	1.7	1.5	1.5	1.56667	2	2.2	2.3	2.16667	3.39444	1.7	1.7	1.7	1.7	2.2	2.1	2.2	2.16667	3.68333	0.000744386	0.0252287	0.00437486	0.010116	25.27	2	2	2
						1.6	1.6	1.7	1.63333	2	1.9	2.1	2	3.26667	1.5	1.5	1.5	1.5	2.1	2	2.1	2.06667	3.1	1.7	1.6	1.5	1.6	2.3	2	2.2	2.16667	3.46667	1.7	1.6	1.6	1.63333	2	2	2	2	3.26667						1.7	1.7	1.6
77	1	2021-01-19	2021-05-12	1	3	1.5	1.5	1.5	1.5	2	2.2	2.1	2.1	3.15	1.5	1.6	1.5	1.53333	2.2	2.4	2.1	2.23333	3.42444	1.6	1.6	1.6	1.6	2.1	2	2.1	2.06667	3.30667	1.5	1.6	1.6	1.56667	2	2.3	2.1	2.13333	3.34222	0.00864192	0.0172154	0.0501811	0.0253461	24.65	2	1.7	1.8
						1.6	1.7	1.7	1.66667	2.1	2.1	2.1	2.1	3.5	1.6	1.7	1.7	1.66667	2.2	2.3	2	2.16667	3.61111	1.7	1.6	1.6	1.63333	2.4	2.3	2.2	2.3	3.75667	1.7	1.7	1.6	1.66667	2	2.2	2.2	2.13333	3.55556						1.7	1.7	1.7
78	1	2021-01-19	2021-05-12	1	3	1.5	1.5	1.5	1.5	1.9	1.9	1.9	1.9	2.85	1.7	1.6	1.6	1.63333	2.2	2.1	2.2	2.16667	3.53889	1.8	1.7	1.6	1.7	2.1	2	2.3	2.13333	3.62667	1.7	1.7	1.7	1.7	2.3	2.1	2.1	2.16667	3.68333	0	0.0267638	0.00129877	0.00935418	27.32	1.7	1.8	1.7
						1.7	1.6	1.6	1.63333	2	2	2.1	2.03333	3.32111	1.5	1.5	1.5	1.5	2	2.1	2.1	2.06667	3.1	1.7	1.6	1.6	1.63333	2.4	2.2	2.2	2.26667	3.70222	1.6	1.6	1.5	1.56667	2.2	2	2.1	2.1	3.29						1.7	1.6	1.6
79	1	2021-01-19	2021-05-12	1	3	1.6	1.6	1.7	1.63333	2.1	2.1	2	2.06667	3.37556	1.5	1.6	1.6	1.56667	2.4	2.4	2.3	2.36667	3.70778	1.7	1.7	1.6	1.66667	2.1	2.3	2.1	2.16667	3.61111	1.6	1.5	1.5	1.53333	2	2.2	2.1	2.1	3.22	0.0434115	0.139827	0.180528	0.121256	23.73	1.7	1.6	1.7
						1.5	1.6	1.6	1.56667	1.9	1.9	2	1.93333	3.02889	1.7	1.7	1.7	1.7	2.3	2.2	2.2	2.23333	3.79667	1.6	1.7	1.6	1.63333	2.1	2.2	2.3	2.2	3.59333	1.7	1.6	1.5	1.6	2.3	2	2.3	2.2	3.52						1.6	1.7	1.6
80	1	2021-01-19	2021-05-12	1	3	1.7	1.7	1.6	1.66667	1.8	1.9	1.9	1.86667	3.11111	1.6	1.7	1.6	1.63333	2	2	1.9	1.96667	3.21222	1.5	1.5	1.5	1.5	2	2.2	2	2.06667	3.1	1.6	1.6	1.5	1.56667	2.2	2.2	2.1	2.16667	3.39444	0	0	0	0	26.34	2	2	1.9
						1.5	1.5	1.5	1.5	1.9	1.9	2	1.93333	2.9	1.7	1.7	1.7	1.7	2.2	1.9	2	2.03333	3.45667	1.7	1.6	1.6	1.63333	2.3	2.3	2.2	2.26667	3.70222	1.6	1.6	1.6	1.6	2	2	2	2	3.2						1.7	1.7	1.8
81	0	2021-01-19	2021-05-12	0	3	1.7	1.7	1.6	1.66667	1.8	1.9	1.9	1.86667	3.11111	1.6	1.7	1.6	1.63333	2	2	1.9	1.96667	3.21222	2	1.9	1.9	1.93333	2.5	2.6	2.6	2.56667	4.96222	2.5	2.4	2.5	2.46667	2.5	2.6	2.6	2.56667	6.33111	1.44365	1.633	0.729759	1.2688	23.79	2.2	2.3	2.2
						1.8	1.7	1.8	1.76667	2.4	2.3	2.3	2.33333	4.12222	1.8	1.7	1.8	1.76667	2.4	2.2	2.3	2.3	4.06333	1.9	1.8	1.8	1.83333	2.5	2.3	2.3	2.36667	4.33889	2	2.9	1.6	2.16667	2.2	2.4	2.3	2.3	4.98333						1.9	2	2
82	0	2021-01-19	2021-05-12	0	3	1.7	1.7	1.7	1.7	2.2	2.1	2.3	2.2	3.74	1.8	1.7	1.7	1.73333	2.3	2.2	2.4	2.3	3.98667	1.7	1.7	1.8	1.73333	2.2	2.3	2.3	2.26667	3.92889	1.9	1.9	2.1	1.96667	2.3	2.5	2.4	2.4	4.72	1.70683	1.30275	0.609253	1.20628	24.48	1.9	1.9	1.9
						1.8	1.8	1.8	1.8	2.3	2.2	2.3	2.26667	4.08	1.8	1.7	1.6	1.7	2.2	2.5	2.4	2.36667	4.02333	1.8	1.7	1.7	1.73333	2.3	2.4	2.3	2.33333	4.04444	1.9	1.6	1.9	1.8	2.1	2.3	2.2	2.2	3.96						1.8	1.8	1.7
83	0	2021-01-19	2021-05-12	0	3	1.8	1.7	1.7	1.73333	2.1	2.3	2.2	2.2	3.81333	1.7	1.8	1.7	1.73333	2.3	2.2	2.2	2.23333	3.87111	2.1	1.9	1.8	1.93333	2.4	2.5	2.4	2.43333	4.70444	2.1	2.1	2.1	2.1	2.3	2.5	2.4	2.4	5.04	0.848123	0.377612	1.44365	0.889794	23.49	1.9	1.9	1.9
						1.9	1.8	1.7	1.8	2.2	2.2	2.3	2.23333	4.02	1.9	1.8	1.9	1.86667	2.4	2.3	2.3	2.33333	4.35556	1.8	1.8	1.8	1.8	2.4	2.3	2.2	2.3	4.14	1.9	2	1.8	1.9	2.3	2.2	2.4	2.3	4.37						1.9	1.8	1.9
84	0	2021-01-19	2021-05-12	0	3	1.8	1.8	1.8	1.8	2.3	2.4	2.4	2.36667	4.26	1.8	1.8	1.9	1.83333	2.2	2.1	2.3	2.2	4.03333	1.7	1.8	1.8	1.76667	2.4	2.3	2.4	2.36667	4.18111	2.1	2.3	2.2	2.2	2.3	2.3	2.4	2.33333	5.13333	1.56187	1.37953	1.82283	1.58808	26.96	1.9	1.8	1.9
						1.9	2	1.9	1.93333	2.5	2.4	2.4	2.43333	4.70444	1.8	1.7	1.8	1.76667	2.3	2.2	2.2	2.23333	3.94556	1.9	1.9	1.8	1.86667	2.3	2.3	2.4	2.33333	4.35556	1.9	1.9	1.8	1.86667	2.3	2.3	2.3	2.3	4.29333						1.7	1.8	1.7
85	0	2021-01-19	2021-05-12	0	3	2	2	1.9	1.96667	2.4	2.5	2.4	2.43333	4.78556	1.7	1.8	1.8	1.76667	2.2	2.4	2.5	2.36667	4.18111	2	2.1	2	2.03333	2.7	2.5	2.4	2.53333	5.15111	2.3	2.1	2.2	2.2	2.3	2.2	2.4	2.3	5.06	1.20129	1.17354	0.981971	1.11893	26.4	1.9	2	1.9
						1.9	1.8	1.8	1.83333	2.3	2.2	2.2	2.23333	4.09444	1.7	1.7	1.8	1.73333	2.5	2.4	2.5	2.46667	4.27556	1.9	2	1.9	1.93333	2.5	2.3	2.2	2.33333	4.51111	1.9	1.9	2	1.93333	2.1	2.1	2.1	2.1	4.06						1.8	1.8	1.8
86	0	2021-01-19	2021-05-12	1	3	1.9	1.8	1.9	1.86667	2.2	2.3	2.2	2.23333	4.16889	1.9	1.9	1.8	1.86667	2.2	2.3	2.3	2.26667	4.23111	1.9	2.1	2.1	2.03333	2.4	2.5	2.5	2.46667	5.01556	2.3	2.1	2.5	2.3	2.1	2.1	2.3	2.16667	4.98333	0.869314	1.30275	1.13293	1.10166	24.59	1.9	1.9	2
						1.7	1.8	1.8	1.76667	2.3	2.1	2	2.13333	3.76889	1.9	1.8	1.8	1.83333	2.4	2.4	2.3	2.36667	4.33889	1.8	1.9	2	1.9	2.3	2.3	2.3	2.3	4.37	2.3	1.9	2	2.06667	2.2	2.1	2	2.1	4.34						1.8	1.9	1.8
87	0	2021-01-19	2021-05-12	1	3	1.7	1.7	1.7	1.7	2.2	2.1	2.1	2.13333	3.62667	1.7	1.8	1.7	1.73333	2.3	2.2	2.2	2.23333	3.87111	1.9	2	1.9	1.93333	2.5	2.4	2.4	2.43333	4.70444	2.2	2.3	2	2.16667	2.4	2.5	2.2	2.36667	5.12778	0.807025	1.51024	1.42739	1.24822	23.51	1.8	1.8	1.8
						1.7	1.6	1.6	1.63333	2.2	2.3	2.3	2.26667	3.70222	1.8	1.8	1.7	1.76667	2.2	2.4	2.4	2.33333	4.12222	1.9	1.7	1.8	1.8	1.9	2.1	2.1	2.03333	3.66	1.8	1.7	1.8	1.76667	2.1	2.2	2.1	2.13333	3.76889						1.8	1.8	1.8
88	0	2021-01-19	2021-05-12	1	3	2	1.9	1.9	1.93333	2.4	2.2	2.2	2.26667	4.38222	1.8	1.8	1.8	1.8	2.5	2.3	2.5	2.43333	4.38	2.3	2.1	2.4	2.26667	2.4	2.5	2.5	2.46667	5.59111	2.6	2.4	2.7	2.56667	2.5	2.6	2.4	2.5	6.41667	0	0	0.000147816	4.92721e-05	22.43	2.1	2.2	2.1
						2	1.8	1.8	1.86667	1.9	2.1	2.1	2.03333	3.79556	1.9	1.9	1.9	1.9	2.2	2.3	2.4	2.3	4.37	2.2	1.8	2.1	2.03333	2.5	2.5	2.4	2.46667	5.01556	1.5	1.8	1.9	1.73333	2.6	2.4	2.3	2.43333	4.21778						1.8	1.8	1.9
89	0	2021-01-19	2021-05-12	1	3	1.6	1.6	1.7	1.63333	2	2.3	2.2	2.16667	3.53889	1.7	1.7	1.7	1.7	2.2	2.1	2.4	2.23333	3.79667	2.4	2.1	2.1	2.2	2.3	2.4	2.5	2.4	5.28	2.1	2.3	2.4	2.26667	2.3	2.5	2.4	2.4	5.44	0	0	0	0	22.24	2.4	2.4	2.4
						1.9	1.8	1.8	1.83333	1.9	2.1	2.1	2.03333	3.72778	1.9	1.9	1.9	1.9	2.2	2.3	2.4	2.3	4.37	2	2.1	2	2.03333	2.5	2.3	2.3	2.36667	4.81222	2.1	1.9	1.9	1.96667	2.4	2.2	2.2	2.26667	4.45778						1.7	1.7	1.7
90	0	2021-01-19	2021-05-12	1	3	1.7	1.7	1.6	1.66667	2.5	2.4	2.2	2.36667	3.94444	1.9	1.8	1.8	1.83333	2.2	2.2	2.4	2.26667	4.15556	2	2.1	2.1	2.06667	2.4	2.4	2.5	2.43333	5.02889	2.1	2.3	2	2.13333	2.5	2.3	2.2	2.33333	4.97778	0.0542958	0.254731	0.228753	0.17926	23.05	2.1	2.1	2.1
						1.9	1.9	1.8	1.86667	2.3	2.1	2.2	2.2	4.10667	2	1.9	2	1.96667	2.1	2.4	2.5	2.33333	4.58889	2.1	2	2	2.03333	2.5	2.2	2.1	2.26667	4.60889	1.9	1.9	2	1.93333	2.1	2.2	2.2	2.16667	4.18889						1.9	2	2
91	1	2021-04-20	2021-06-24	2	4	1.7	1.5	1.6	1.6	2.1	2.1	2	2.06667	3.30667	1.7	1.6	1.6	1.63333	2	1.9	2	1.96667	3.21222	1.7	1.7	1.8	1.73333	2.2	2.1	2.1	2.13333	3.69778	1.7	1.7	1.6	1.66667	1.9	1.9	1.9	1.9	3.16667	0.890436	1.27142	0.798327	0.986728	24.23	1.7	1.6	1.6
						1.7	1.8	1.8	1.76667	2	2	2.1	2.03333	3.59222	1.5	1.6	1.6	1.56667	2	2.1	1.9	2	3.13333	1.7	1.6	1.8	1.7	2.2	2.1	1.8	2.03333	3.45667	1.6	1.7	1.6	1.63333	1.8	1.9	1.9	1.86667	3.04889						1.5	1.5	1.6
92	1	2021-04-20	2021-06-24	2	4	1.8	1.8	1.8	1.8	1.9	2	2.2	2.03333	3.66	1.4	1.5	1.4	1.43333	2.1	2.1	2.2	2.13333	3.05778	1.7	1.7	1.6	1.66667	1.9	2.1	1.8	1.93333	3.22222	1.9	1.9	1.8	1.86667	2.1	2.2	2	2.1	3.92	2.14143	1.11503	1.44265	1.56637	23.19	1.9	1.7	1.9
						1.5	1.6	1.4	1.5	1.7	1.7	1.7	1.7	2.55	1.4	1.6	1.5	1.5	2.1	2.1	2.2	2.13333	3.2	1.5	1.4	1.4	1.43333	1.8	1.9	1.9	1.86667	2.67556	1.7	1.8	1.8	1.76667	2	2	1.9	1.96667	3.47444						1.6	1.7	1.6
93	1	2021-04-20	2021-06-24	2	4	1.7	1.7	1.6	1.66667	2.2	2	1.9	2.03333	3.38889	1.6	1.5	1.5	1.53333	2.1	1.9	1.9	1.96667	3.01556	1.7	1.7	1.6	1.66667	2	2	2.1	2.03333	3.38889	1.6	1.7	1.6	1.63333	2.2	2.2	2.1	2.16667	3.53889	0.216468	0.0983626	0.228753	0.181195	24.71	1.6	1.7	1.8
						1.6	1.6	1.7	1.63333	2.2	1.9	1.9	2	3.26667	1.5	1.5	1.5	1.5	1.9	1.9	1.9	1.9	2.85	1.5	1.6	1.5	1.53333	2	2	2.2	2.06667	3.16889	1.5	1.5	1.6	1.53333	1.8	1.9	1.9	1.86667	2.86222						1.5	1.6	1.7
94	1	2021-04-20	2021-06-24	2	4	1.6	1.6	1.7	1.63333	2	2	2	2	3.26667	1.5	1.6	1.5	1.53333	2.2	2.2	2.1	2.16667	3.32222	1.6	1.6	1.8	1.66667	2.2	1.9	1.8	1.96667	3.27778	1.7	1.6	1.8	1.7	2.4	2.2	2.4	2.33333	3.96667	1.19142	1.09648	0.387709	0.891871	22.6	1.7	1.8	1.8
						1.5	1.5	1.6	1.53333	2.2	2.2	2.1	2.16667	3.32222	1.4	1.6	1.5	1.5	2.2	2.2	2.1	2.16667	3.25	1.4	1.5	1.4	1.43333	1.9	2	2	1.96667	2.81889	1.6	1.6	1.6	1.6	2.1	2.1	2	2.06667	3.30667						1.7	1.7	1.7
95	1	2021-04-20	2021-06-24	2	4	1.6	1.5	1.5	1.53333	2.1	2.2	2.1	2.13333	3.27111	1.7	1.5	1.5	1.56667	2	2.2	2.1	2.1	3.29	1.7	1.6	1.7	1.66667	2	2.1	1.9	2	3.33333	1.6	1.7	1.6	1.63333	1.9	1.9	1.9	1.9	3.10333	0.268441	0.454067	0.585339	0.435949	26.52	1.6	1.7	1.6
						1.6	1.4	1.6	1.53333	2.3	2.2	2.2	2.23333	3.42444	1.6	1.7	1.7	1.66667	2.2	2	2.1	2.1	3.5	1.4	1.7	1.4	1.5	1.8	1.8	1.7	1.76667	2.65	1.5	1.7	1.6	1.6	1.7	1.8	1.8	1.76667	2.82667						1.5	1.5	1.5
96	1	2021-04-20	2021-06-24	2	4	1.7	1.6	1.6	1.63333	2.3	2.2	2.2	2.23333	3.64778	1.7	1.7	1.7	1.7	2	2.1	2	2.03333	3.45667	1.7	2	1.6	1.76667	2.2	2.2	2.1	2.16667	3.82778	1.6	1.5	1.7	1.6	2	2	2	2	3.2	3.45371	3.75531	4.41555	3.87486	24.78	1.9	1.9	1.8
						1.7	1.8	1.6	1.7	2.1	2.3	2.2	2.2	3.74	1.6	1.5	1.5	1.53333	2	2.2	2.1	2.1	3.22	1.7	1.5	1.6	1.6	1.8	1.8	2	1.86667	2.98667	1.5	1.4	1.4	1.43333	2.1	1.9	1.8	1.93333	2.77111						1.4	1.4	1.3
97	1	2021-04-20	2021-06-24	2	4	1.6	1.5	1.6	1.56667	2.2	2.1	2.1	2.13333	3.34222	1.6	1.5	1.6	1.56667	2	2.2	2.1	2.1	3.29	1.6	1.7	1.7	1.66667	1.9	1.9	1.8	1.86667	3.11111	1.7	1.7	1.6	1.66667	2	2.1	2	2.03333	3.38889	0	0	0	0	25.45	1.8	2	1.8
						1.7	1.8	1.6	1.7	2	1.9	2	1.96667	3.34333	1.8	1.7	1.7	1.73333	2.1	2.1	2	2.06667	3.58222	1.7	1.5	1.5	1.56667	2	1.9	2	1.96667	3.08111	1.6	1.5	1.4	1.5	2.2	2	2.1	2.1	3.15						1.7	1.7	1.6
98	1	2021-04-20	2021-06-24	2	4	1.6	1.5	1.5	1.53333	2.2	2.1	2	2.1	3.22	1.6	1.7	1.5	1.6	2	2.1	2	2.03333	3.25333	1.6	1.5	1.6	1.56667	2	2	1.9	1.96667	3.08111	1.6	1.7	1.7	1.66667	2	2.1	2	2.03333	3.38889	0	0	0	0	23.87	1.6	1.5	1.5
						1.6	1.7	1.8	1.7	2	2	2.2	2.06667	3.51333	1.6	1.5	1.5	1.53333	2.2	2	2	2.06667	3.16889	1.3	1.3	1.4	1.33333	1.9	1.8	1.9	1.86667	2.48889	1.5	1.5	1.5	1.5	2	2	2	2	3						1.5	1.5	1.5
99	1	2021-04-20	2021-06-24	2	4	1.5	1.4	1.5	1.46667	2.2	2.1	2	2.1	3.08	1.6	1.5	1.6	1.56667	2.1	2.2	2	2.1	3.29	1.6	1.6	1.8	1.66667	2.4	2.3	1.9	2.2	3.66667	1.7	2	1.9	1.86667	2	2.1	2.2	2.1	3.92	0	0	0	0	23	1.8	1.8	1.7
						1.6	1.6	1.6	1.6	2.1	2.1	1.9	2.03333	3.25333	1.7	1.7	1.7	1.7	2.2	1.9	2.2	2.1	3.57	1.5	1.5	1.6	1.53333	2	2.1	2.1	2.06667	3.16889	1.6	1.7	1.6	1.63333	1.9	1.8	2	1.9	3.10333						1.6	1.8	1.6
100	1	2021-04-20	2021-06-24	2	4	1.6	1.6	1.5	1.56667	2.1	2.1	2.1	2.1	3.29	1.4	1.4	1.4	1.4	2.2	2.3	2.3	2.26667	3.17333	2	1.9	2.2	2.03333	2.3	2.3	2.3	2.3	4.67667	1.7	1.7	1.6	1.66667	2	2.2	2	2.06667	3.44444	0	0.211761	0	0.0705871	25.57	1.7	1.7	1.6
						1.5	1.6	1.6	1.56667	2.3	2.2	2	2.16667	3.39444	1.5	1.5	1.5	1.5	2.3	2.2	2.3	2.26667	3.4	1.7	1.6	1.6	1.63333	2.1	2	2	2.03333	3.32111	1.5	1.5	1.5	1.5	2	2	2.1	2.03333	3.05						1.5	1.4	1.5
101	1	2021-04-20	2021-06-24	2	4	1.7	1.7	1.7	1.7	2	1.9	1.9	1.93333	3.28667	1.4	1.5	1.4	1.43333	1.9	1.7	1.8	1.8	2.58	1.7	1.8	1.8	1.76667	2.1	2.2	2.1	2.13333	3.76889	1.6	1.7	1.7	1.66667	2	2.1	2	2.03333	3.38889	0.280619	0.0148083	0	0.0984756	23.24	1.7	1.6	1.5
						1.6	1.6	1.6	1.6	1.9	2	1.9	1.93333	3.09333	1.4	1.4	1.3	1.36667	1.9	1.9	2	1.93333	2.64222	1.6	1.6	1.6	1.6	2	2	2	2	3.2	1.5	1.5	1.5	1.5	1.9	2	1.9	1.93333	2.9						1.6	1.6	1.5
102	1	2021-04-20	2021-06-24	2	4	1.6	1.7	1.7	1.66667	2.2	2.1	2.2	2.16667	3.61111	1.3	1.5	1.4	1.4	1.9	1.8	1.9	1.86667	2.61333	1.7	1.6	1.7	1.66667	2.2	2.2	2	2.13333	3.55556	1.9	1.9	1.8	1.86667	1.9	2	1.9	1.93333	3.60889	0.759234	0.468867	0.947375	0.725159	24.72	1.6	1.6	1.8
						1.7	1.7	1.7	1.7	2.1	2	1.9	2	3.4	1.5	1.4	1.3	1.4	1.8	1.9	1.7	1.8	2.52	1.7	1.7	1.8	1.73333	2.1	2.9	2.9	2.63333	4.56444	1.7	1.6	1.6	1.63333	1.9	2	2	1.96667	3.21222						1.4	1.6	1.5
103	1	2021-04-20	2021-06-24	2	4	1.6	1.5	1.5	1.53333	2	2.1	1.9	2	3.06667	1.7	1.5	1.5	1.56667	2	1.9	1.9	1.93333	3.02889	1.6	1.6	1.6	1.6	2.2	2.1	2.1	2.13333	3.41333	1.6	1.6	1.6	1.6	2.2	2.1	2	2.1	3.36	2.83023e-05	0.00678157	0.000937376	0.00258242	24.47	1.7	1.8	1.7
						1.5	1.7	1.5	1.56667	2.1	1.9	2.1	2.03333	3.18556	1.6	1.6	1.6	1.6	1.9	1.9	1.9	1.9	3.04	1.6	1.6	1.6	1.6	2.2	1.9	1.9	2	3.2	1.4	1.4	1.4	1.4	1.9	2	2	1.96667	2.75333						1.6	1.5	1.5
104	1	2021-04-20	2021-06-24	2	4	1.6	1.5	1.5	1.53333	2.1	2	2.1	2.06667	3.16889	1.4	1.4	1.3	1.36667	1.9	1.8	1.7	1.8	2.46	1.9	1.8	1.8	1.83333	2.2	2.1	2.2	2.16667	3.97222	1.6	1.8	1.6	1.66667	1.9	2	1.9	1.93333	3.22222	0.211761	0	0.326888	0.17955	27.71	1.8	1.6	1.7
						1.7	1.6	1.7	1.66667	2	2	2	2	3.33333	1.5	1.4	1.4	1.43333	1.6	1.7	1.8	1.7	2.43667	1.7	1.7	1.8	1.73333	1.9	2.1	2.1	2.03333	3.52444	1.6	1.6	1.5	1.56667	1.8	1.8	1.8	1.8	2.82						1.7	1.5	1.4
105	1	2021-04-20	2021-06-24	2	4	1.6	1.8	1.6	1.66667	2.3	2.4	2.4	2.36667	3.94444	1.4	1.5	1.5	1.46667	2	2	2.1	2.03333	2.98222	1.7	1.6	1.7	1.66667	2.2	2.1	2.1	2.13333	3.55556	1.6	1.8	1.7	1.7	1.9	2.1	2.1	2.03333	3.45667	2.29125	2.68405	1.4465	2.1406	24.74	1.6	1.6	1.7
						1.6	1.6	1.6	1.6	2.1	2.1	2	2.06667	3.30667	1.5	1.4	1.4	1.43333	2.1	1.9	1.9	1.96667	2.81889	1.7	1.5	1.5	1.56667	2	2.2	2.1	2.1	3.29	1.6	1.6	1.6	1.6	1.8	2	1.9	1.9	3.04						1.4	1.6	1.7
106	0	2021-04-20	2021-06-24	2	4	1.7	1.8	1.7	1.73333	2.4	2.3	2.3	2.33333	4.04444	1.7	1.8	1.8	1.76667	1.9	1.8	1.8	1.83333	3.23889	2.2	2.1	2.2	2.16667	2.3	2.2	2.4	2.3	4.98333	1.9	1.7	1.7	1.76667	2.2	2.1	2.1	2.13333	3.76889	1.66628	2.22369	2.53699	2.14232	24.47	2.2	2.1	2
						1.8	1.8	1.8	1.8	2.2	2.4	2.3	2.3	4.14	1.6	1.6	1.7	1.63333	2.1	2.2	2.2	2.16667	3.53889	1.7	1.7	1.6	1.66667	2.1	2.3	2.2	2.2	3.66667	1.5	1.7	1.8	1.66667	2.3	2.2	2.1	2.2	3.66667						1.9	1.8	1.8
107	0	2021-04-20	2021-06-24	2	4	1.5	1.6	1.7	1.6	2.1	2.3	2.1	2.16667	3.46667	1.5	1.5	1.5	1.5	1.7	1.7	1.9	1.76667	2.65	1.9	1.8	1.7	1.8	2.3	2.4	2.2	2.3	4.14	2.2	2.1	2.3	2.2	2.5	2.4	2.4	2.43333	5.35333	2.29125	2.75942	1.49989	2.18352	24.18	1.9	1.9	1.8
						1.8	1.7	1.8	1.76667	2.3	2.1	2.1	2.16667	3.82778	1.6	1.6	1.6	1.6	2.1	2.2	2	2.1	3.36	1.5	1.6	1.6	1.56667	2.1	2.1	2.2	2.13333	3.34222	1.8	1.7	1.8	1.76667	2.1	2.3	2.1	2.16667	3.82778						1.8	1.8	1.7
108	0	2021-04-20	2021-06-24	2	4	1.7	1.7	1.7	1.7	2.3	2.1	2.1	2.16667	3.68333	1.7	1.5	1.6	1.6	1.9	1.9	2	1.93333	3.09333	1.9	1.8	1.8	1.83333	2.3	2.2	2.3	2.26667	4.15556	1.8	1.7	1.6	1.7	2.1	2.1	2.2	2.13333	3.62667	1.29241	1.29241	1.58191	1.38891	28.62	1.8	1.8	1.8
						1.7	1.7	1.7	1.7	2.3	2.2	2.2	2.23333	3.79667	1.7	1.7	1.7	1.7	2.4	2	2	2.13333	3.62667	1.6	1.7	0.16	1.15333	2.2	2	2	2.06667	2.38356	1.8	1.7	1.7	1.73333	1.9	1.8	1.8	1.83333	3.17778						1.8	1.8	1.8
109	0	2021-04-20	2021-06-24	2	4	1.6	1.7	1.7	1.66667	2.1	2.1	2.1	2.1	3.5	1.7	1.7	1.5	1.63333	1.9	2.1	1.9	1.96667	3.21222	2	2	2.1	2.03333	2.2	2.3	2.3	2.26667	4.60889	1.9	1.9	1.9	1.9	2.2	2.2	2	2.13333	4.05333	1.81219	1.47307	0.924695	1.40332	27.98	2	1.9	1.8
						1.7	1.8	1.7	1.73333	2.2	2	2.1	2.1	3.64	1.5	1.6	1.5	1.53333	1.9	1.9	1.8	1.86667	2.86222	1.8	1.8	1.9	1.83333	2.1	2.2	2.2	2.16667	3.97222	1.7	1.5	1.5	1.56667	2.2	2	2	2.06667	3.23778						1.7	1.7	1.7
110	0	2021-04-20	2021-06-24	2	4	1.8	1.9	1.9	1.86667	2.5	2.3	2.4	2.4	4.48	1.7	1.5	1.7	1.63333	2	2	2	2	3.26667	1.8	1.9	1.7	1.8	2.2	2.3	2.3	2.26667	4.08	1.8	1.6	1.8	1.73333	2.1	2.3	2.2	2.2	3.81333	0.42412	1.01087	0.652281	0.695757	22.28	2.1	2.1	2.2
						1.8	1.9	1.8	1.83333	2.4	2.2	2.2	2.26667	4.15556	1.7	1.7	1.4	1.6	2.2	1.9	1.9	2	3.2	1.9	1.8	1.8	1.83333	2.1	2.2	2	2.1	3.85	1.8	1.7	1.7	1.73333	2.3	2	2	2.1	3.64						2	1.7	1.8
111	0	2021-04-20	2021-06-24	2	4	1.9	1.7	1.9	1.83333	2	2.2	2.2	2.13333	3.91111	1.9	1.7	1.7	1.76667	2.3	2.2	2.2	2.23333	3.94556	2.1	2.2	2.2	2.16667	2.4	2.4	2.4	2.4	5.2	2.1	2	2	2.03333	2.4	2.5	2.4	2.43333	4.94778	1.21874	1.34277	1.31746	1.29299	26.33	1.8	1.9	2
						1.7	1.7	1.5	1.63333	2.1	2.2	2	2.1	3.43	1.8	1.7	1.8	1.76667	2.3	2.2	2.3	2.26667	4.00444	1.6	1.8	1.6	1.66667	2.1	2.2	2.2	2.16667	3.61111	1.7	1.7	1.7	1.7	2.2	2.2	2.1	2.16667	3.68333						1.7	2	1.6
112	0	2021-04-20	2021-06-24	2	4	1.9	1.7	1.8	1.8	2.2	2.1	2.1	2.13333	3.84	1.8	1.9	1.9	1.86667	2.4	2.2	2.2	2.26667	4.23111	2	2.1	2	2.03333	2.4	2.4	2.4	2.4	4.88	2.3	2.2	2.1	2.2	2.5	2.6	2.4	2.5	5.5	0.409491	0.287839	0.353196	0.350175	25.19	2	2	2
						1.8	1.8	1.8	1.8	2.3	2.3	2.2	2.26667	4.08	1.9	1.9	1.8	1.86667	2.2	2.2	2.2	2.2	4.10667	1.8	1.7	1.6	1.7	2.1	2	2	2.03333	3.45667	2	2	1.9	1.96667	2.3	2.3	2.3	2.3	4.52333						1.7	1.7	1.6
113	0	2021-04-20	2021-06-24	2	4	1.9	1.7	1.9	1.83333	2.2	2.1	2.3	2.2	4.03333	1.9	1.9	1.8	1.86667	2.4	2.2	2.2	2.26667	4.23111	2.1	2.2	2.1	2.13333	2.5	2.6	2.6	2.56667	5.47556	1.9	2	2	1.96667	2.5	2.5	2.4	2.46667	4.85111	1.45447	2.00814	1.60966	1.69076	24.73	1.8	1.8	1.9
						1.7	1.8	1.8	1.76667	2.4	2.2	2.1	2.23333	3.94556	1.7	1.8	1.8	1.76667	2.2	2.3	2.2	2.23333	3.94556	1.6	1.8	1.7	1.7	2.2	2.2	2.3	2.23333	3.79667	1.6	1.7	1.7	1.66667	2	1.9	1.9	1.93333	3.22222						1.8	1.6	1.6
114	0	2021-04-20	2021-06-24	2	4	1.9	1.8	1.8	1.83333	2.1	2.2	2.1	2.13333	3.91111	1.9	1.9	1.9	1.9	2.4	2.4	2.3	2.36667	4.49667	1.8	1.8	1.8	1.8	2.3	2.4	2.3	2.33333	4.2	1.9	1.9	1.9	1.9	2.4	2.3	2.3	2.33333	4.43333	2.45476	2.60051	1.91334	2.32287	25.47	2.1	2	2
						2	1.8	1.8	1.86667	2.3	2.1	2.3	2.23333	4.16889	1.8	1.8	1.8	1.8	2.2	2.3	2.3	2.26667	4.08	1.6	1.7	1.7	1.66667	2.1	2.1	2.2	2.13333	3.55556	1.8	1.9	1.8	1.83333	2.2	2.2	2.3	2.23333	4.09444						1.8	1.8	1.7
115	0	2021-04-20	2021-06-24	2	4	1.9	1.8	1.8	1.83333	2.2	2.3	2.1	2.2	4.03333	1.7	1.7	1.6	1.66667	2.1	2.1	2.3	2.16667	3.61111	1.9	2	2	1.96667	2.3	2.4	2.6	2.43333	4.78556	2.2	2.2	2	2.13333	2.4	2.3	2.2	2.3	4.90667	2.28873	2.60051	2.48336	2.45753	25.23	1.9	1.9	1.9
						1.7	1.7	1.7	1.7	2.1	2.1	2.1	2.1	3.57	1.8	1.8	1.8	1.8	2.2	2.1	2.1	2.13333	3.84	1.8	1.8	1.8	1.8	2.2	2.2	2.3	2.23333	4.02	1.6	1.8	1.7	1.7	2.1	2.2	2	2.1	3.57						1.7	1.6	1.6
116	0	2021-04-20	2021-06-24	2	4	1.8	1.7	1.9	1.8	2.4	2.2	2.2	2.26667	4.08	1.8	1.9	1.8	1.83333	2.4	2.4	2.4	2.4	4.4	2	2	2	2	2.2	2.4	2.4	2.33333	4.66667	2.1	2.2	2	2.1	2.6	2.5	2.5	2.53333	5.32	1.21203	1.54997	1.77797	1.51332	25.44	2.2	2.2	2.2
						1.9	1.9	1.8	1.86667	2.4	2.3	2.4	2.36667	4.41778	1.8	1.8	1.8	1.8	2.1	2.2	2.2	2.16667	3.9	1.9	1.7	1.8	1.8	2	2	2	2	3.6	1.7	1.9	1.8	1.8	2.2	2.3	2.1	2.2	3.96						1.8	1.8	1.8
117	0	2021-04-20	2021-06-24	2	4	1.8	1.7	1.7	1.73333	2.3	2.4	2.3	2.33333	4.04444	1.7	1.6	1.6	1.63333	2	2	2.1	2.03333	3.32111	1.8	1.8	1.8	1.8	2.4	2.3	2.3	2.33333	4.2	2.2	2.1	2	2.1	2.4	2.2	2.2	2.26667	4.76	1.65047	1.51118	1.69212	1.61793	24.47	1.9	1.9	2
						1.7	1.9	1.7	1.76667	2.4	2.3	2.4	2.36667	4.18111	1.5	1.8	1.7	1.66667	1.9	2.1	2.1	2.03333	3.38889	1.8	1.8	1.8	1.8	2.1	2.1	2	2.06667	3.72	1.7	1.8	1.8	1.76667	2.4	2.4	2.1	2.3	4.06333						1.7	1.8	1.7
118	0	2021-04-20	2021-06-24	2	4	1.7	1.7	1.7	1.7	2.3	2.2	2.4	2.3	3.91	1.8	1.7	1.8	1.76667	2.3	2.3	2.1	2.23333	3.94556	1.7	1.8	1.7	1.73333	2.2	2.1	2.1	2.13333	3.69778	2.1	2.1	2.2	2.13333	2.2	2.2	2.3	2.23333	4.76444	0.949136	1.18023	1.04529	1.05822	22.43	2.2	2.3	2.4
						1.7	1.7	1.7	1.7	2.3	2.2	2.3	2.26667	3.85333	1.7	1.8	1.8	1.76667	2.1	2	2.1	2.06667	3.65111	1.6	1.7	1.7	1.66667	2	2	2.1	2.03333	3.38889	1.7	1.7	1.7	1.7	2.2	2.1	1.9	2.06667	3.51333						1.7	1.8	1.7
119	0	2021-04-20	2021-06-24	2	4	1.8	1.9	1.9	1.86667	2.3	2.4	2.4	2.36667	4.41778	1.9	1.8	1.7	1.8	2.2	2.4	2.4	2.33333	4.2	1.8	1.9	1.8	1.83333	2.3	2.2	2.4	2.3	4.21667	1.9	1.8	1.9	1.86667	2.1	2.3	2.2	2.2	4.10667	0.935998	1.16458	1.2777	1.12609	24.35	1.9	2.1	1.9
						1.9	2	2	1.96667	2.3	2.4	2.5	2.4	4.72	1.9	1.8	1.9	1.86667	2.3	2.3	2.2	2.26667	4.23111	1.7	1.8	1.7	1.73333	2.1	2.1	2.1	2.1	3.64	1.7	1.6	1.7	1.66667	2	2	2	2	3.33333						1.8	1.8	1.7
120	0	2021-04-20	2021-06-24	2	4	1.7	1.7	1.7	1.7	2.2	2.2	2.2	2.2	3.74	1.8	1.8	1.7	1.76667	2.2	2.4	2.3	2.3	4.06333	1.9	2	2	1.96667	2.5	2.6	2.4	2.5	4.91667	1.9	1.9	2	1.93333	2.3	2.3	2.2	2.26667	4.38222	0.812426	0.702215	0.836033	0.783558	24.06	2	1.9	2
						1.7	1.7	1.8	1.73333	2.1	2.2	2.3	2.2	3.81333	1.9	1.9	1.9	1.9	2.2	2.3	2.3	2.26667	4.30667	1.8	1.8	1.8	1.8	2.2	2.2	2.2	2.2	3.96	1.8	1.8	1.7	1.76667	2.2	2.1	2.2	2.16667	3.82778						1.8	1.8	1.9
121	1	2021-04-20	2021-06-25	3	5	1.7	1.4	1.3	1.46667	1.8	1.6	1.5	1.63333	2.39556	1.5	1.6	1.5	1.53333	1.8	1.9	1.8	1.83333	2.81111	1.7	1.6	1.6	1.63333	2	2.1	2	2.03333	3.32111	1.8	1.8	1.8	1.8	2.2	2.1	2	2.1	3.78	3.52907	1.42582	2.858	2.6043	27.13	1.9	1.7	1.8
						1.6	1.3	1.3	1.4	1.7	1.7	1.7	1.7	2.38	1.6	1.7	1.6	1.63333	1.8	1.8	1.7	1.76667	2.88556	1.5	1.6	1.6	1.56667	2.8	2.8	3.9	3.16667	4.96111	1.5	1.6	1.7	1.6	2.2	2.2	1.9	2.1	3.36						1.7	1.7	1.7
122	1	2021-04-20	2021-06-25	3	5	1.4	1.4	1.5	1.43333	1.8	1.9	1.8	1.83333	2.62778	1.4	1.4	1.4	1.4	1.8	1.9	2.1	1.93333	2.70667	1.7	1.6	1.6	1.63333	2.1	2.1	2.2	2.13333	3.48444	1.7	1.8	1.9	1.8	2.1	2.2	2.2	2.16667	3.9	1.27657	0.62399	0.566536	0.822364	25.81	1.8	1.9	1.6
						1.4	1.5	1.6	1.5	1.9	2	2.1	2	3	1.4	1.4	1.3	1.36667	2	2.1	1.9	2	2.73333	1.4	1.5	1.5	1.46667	2	2	1.9	1.96667	2.88444	1.7	1.5	1.7	1.63333	1.9	1.9	1.9	1.9	3.10333						16	1.7	1.7
123	1	2021-04-20	2021-06-25	3	5	1.4	1.4	1.4	1.4	1.9	1.7	1.7	1.76667	2.47333	1.5	1.7	1.4	1.53333	2.1	1.9	2	2	3.06667	1.7	1.7	1.7	1.7	2.2	2.3	2.3	2.26667	3.85333	1.7	1.7	1.7	1.7	2.1	2.2	2	2.1	3.57	5.18753	4.87956	7.65798	5.90835	26.42	2	2	2.1
						1.4	1.4	1.6	1.46667	1.9	1.9	1.9	1.9	2.78667	1.4	1.4	1.4	1.4	1.9	1.8	1.8	1.83333	2.56667	1.6	1.6	1.6	1.6	1.9	2	2.1	2	3.2	1.5	1.4	1.5	1.46667	2.1	2.2	2.1	2.13333	3.12889						1.6	1.7	1.7
124	1	2021-04-20	2021-06-25	3	5	1.3	1.3	1.4	1.33333	1.7	1.5	1.7	1.63333	2.17778	1.4	1.3	1.5	1.4	1.6	1.8	1.8	1.73333	2.42667	1.8	1.7	1.7	1.73333	2	2	2.1	2.03333	3.52444	1.8	1.9	1.8	1.83333	1.8	2	1.9	1.9	3.48333	1.07303	0.62399	0.474643	0.723889	23.88	1.9	1.8	1.7
						1.5	1.2	1.4	1.36667	1.8	1.7	1.7	1.73333	2.36889	1.5	1.6	1.6	1.56667	1.9	1.8	1.9	1.86667	2.92444	1.7	1.7	1.6	1.66667	2	2	2.9	2.3	3.83333	1.5	1.5	1.6	1.53333	2	1.8	2	1.93333	2.96444						1.7	1.6	1.6
125	1	2021-04-20	2021-06-25	3	5	1.4	1.4	1.4	1.4	2	1.8	1.8	1.86667	2.61333	1.3	1.4	1.4	1.36667	2.5	1.9	1.7	2.03333	2.77889	1.8	1.8	1.8	1.8	2.2	2.1	2.2	2.16667	3.9	1.8	1.7	1.8	1.76667	2	1.9	2	1.96667	3.47444	1.07303	1.27657	0.837258	1.06229	23.39	1.7	1.6	1.6
						1.4	1.3	1.2	1.3	1.9	2	1.8	1.9	2.47	1.5	1.4	1.4	1.43333	2	1.7	1.6	1.76667	2.53222	1.4	1.6	1.6	1.53333	1.9	1.9	1.9	1.9	2.91333	1.5	1.6	1.6	1.56667	2.1	1.8	1.9	1.93333	3.02889						1.6	1.5	1.6
126	1	2021-04-20	2021-06-25	3	5	1.3	1.4	1.3	1.33333	1.8	1.7	1.8	1.76667	2.35556	1.5	1.3	1.4	1.4	1.9	1.8	1.9	1.86667	2.61333	1.8	1.7	1.8	1.76667	2.2	2.2	2.2	2.2	3.88667	1.8	1.7	1.7	1.73333	2.1	2.2	2.1	2.13333	3.69778	1.18316	0.717239	1.05187	0.984091	24.51	2	2.1	1.8
						1.4	1.3	1.4	1.36667	1.7	1.7	1.6	1.66667	2.27778	1.5	1.4	1.4	1.43333	1.8	1.9	1.8	1.83333	2.62778	1.6	1.6	1.5	1.56667	1.7	1.7	1.7	1.7	2.66333	1.6	1.5	1.6	1.56667	2.1	2.1	2	2.06667	3.23778						1.6	1.5	1.6
127	1	2021-04-20	2021-06-25	3	5	1.4	1.6	1.5	1.5	1.8	1.7	1.8	1.76667	2.65	1.5	1.4	1.4	1.43333	2	2	1.9	1.96667	2.81889	1.7	1.6	1.6	1.63333	1.9	2.1	1.9	1.96667	3.21222	1.6	1.6	1.6	1.6	2.1	1.9	1.9	1.96667	3.14667	0.539177	0.837258	0.487116	0.621184	25.28	2.1	1.9	1.9
						1.4	1.4	1.4	1.4	1.8	1.9	1.8	1.83333	2.56667	1.5	1.4	1.4	1.43333	1.9	1.9	1.7	1.83333	2.62778	1.6	1.6	1.5	1.56667	1.9	1.9	1.8	1.86667	2.92444	1.5	1.6	1.5	1.53333	1.8	1.9	1.9	1.86667	2.86222						1.7	1.7	1.6
128	1	2021-04-20	2021-06-25	3	5	1.4	1.4	1.5	1.43333	1.9	1.9	1.9	1.9	2.72333	1.4	1.4	1.4	1.4	1.9	1.8	1.7	1.8	2.52	1.6	1.7	1.6	1.63333	2	1.9	1.9	1.93333	3.15778	1.7	1.7	1.8	1.73333	2	2	2.1	2.03333	3.52444	2.65556	0.990065	2.00826	1.88463	25.85	1.8	1.8	1.8
						1.8	1.4	1.5	1.56667	1.7	1.8	1.6	1.7	2.66333	1.6	1.4	1.3	1.43333	2.1	1.8	1.9	1.93333	2.77111	1.5	1.4	1.5	1.46667	1.8	1.8	1.8	1.8	2.64	1.5	1.7	1.6	1.6	1.8	1.8	1.9	1.83333	2.93333						1.7	1.6	1.6
129	1	2021-04-20	2021-06-25	3	5	1.2	1.3	1.2	1.23333	1.5	1.5	1.5	1.5	1.85	1.4	1.4	1.3	1.36667	1.7	1.7	1.8	1.73333	2.36889	1.5	1.4	1.4	1.43333	1.8	1.7	1.8	1.76667	2.53222	1.7	1.6	1.5	1.6	1.9	1.9	1.9	1.9	3.04	25.243	22.7095	25.243	24.3985	25.9	1.9	1.7	1.8
						1.3	1.3	1.3	1.3	1.6	1.6	1.6	1.6	2.08	1.5	1.5	1.4	1.46667	1.9	1.8	2.1	1.93333	2.83556	1.3	1.4	1.4	1.36667	1.6	1.8	1.7	1.7	2.32333	1.5	1.4	1.6	1.5	1.8	1.8	1.9	1.83333	2.75						1.4	1.4	1.5
130	1	2021-04-20	2021-06-25	3	5	1.3	1.4	1.3	1.33333	1.6	1.6	1.5	1.56667	2.08889	1.4	1.4	1.5	1.43333	1.7	1.7	1.7	1.7	2.43667	1.7	1.6	1.6	1.63333	1.8	1.8	2	1.86667	3.04889	1.9	1.8	1.8	1.83333	2.2	2.1	2.1	2.13333	3.91111	2.44066	1.92473	2.1966	2.18733	23.3	1.7	1.6	1.8
						1.2	1.4	1.3	1.3	1.5	1.5	1.5	1.5	1.95	1.4	1.4	1.4	1.4	1.7	1.6	1.7	1.66667	2.33333	1.6	1.6	1.6	1.6	1.7	1.7	1.8	1.73333	2.77333	1.5	1.6	1.7	1.6	2	2.1	2.1	2.06667	3.30667						1.4	1.4	1.6
131	1	2021-04-20	2021-06-25	3	5	1.8	1.7	1.6	1.7	2.2	2	2.1	2.1	3.57	1.7	1.4	1.6	1.56667	2	1.9	1.9	1.93333	3.02889	1.6	1.9	1.7	1.73333	2.1	1.9	1.9	1.96667	3.40889	1.9	2	2	1.96667	2.1	2.1	2.1	2.1	4.13	2.27572	1.18074	1.38583	1.6141	24.84	1.8	1.6	1.7
						1.7	1.5	1.5	1.56667	2	2.2	2.1	2.1	3.29	1.7	1.7	1.7	1.7	1.9	2	1.9	1.93333	3.28667	1.6	1.6	1.5	1.56667	2.1	1.9	1.9	1.96667	3.08111	1.8	1.6	1.5	1.63333	2	1.8	1.8	1.86667	3.04889						1.7	1.6	1.6
132	1	2021-04-20	2021-06-25	3	5	1.8	1.5	1.5	1.6	2	1.9	2	1.96667	3.14667	1.4	1.5	1.4	1.43333	2	1.9	1.8	1.9	2.72333	1.8	1.8	1.7	1.76667	2	2	2	2	3.53333	1.8	1.8	1.7	1.76667	2.2	2.2	2	2.13333	3.76889	1.40409	1.16477	1.53719	1.36868	23.35	1.6	1.6	1.6
						1.5	1.5	1.5	1.5	2	2.1	1.9	2	3	1.4	1.4	1.4	1.4	2	1.9	1.9	1.93333	2.70667	1.5	1.5	1.6	1.53333	2	1.9	1.9	1.93333	2.96444	1.6	1.7	1.7	1.66667	2	2.1	2.2	2.1	3.5						1.5	1.5	1.5
133	1	2021-04-20	2021-06-25	3	5	1.6	1.5	1.7	1.6	2	2.2	2.2	2.13333	3.41333	1.4	1.5	1.5	1.46667	1.9	1.9	1.9	1.9	2.78667	1.6	1.6	1.6	1.6	2.2	2	2	2.06667	3.30667	1.7	1.9	1.8	1.8	2	2	2	2	3.6	1.21317	1.01412	1.31463	1.18064	27.29	1.8	1.7	1.8
						1.5	1.5	1.5	1.5	2	2.1	2.1	2.06667	3.1	1.6	1.6	1.7	1.63333	2	2	2	2	3.26667	1.4	1.4	1.5	1.43333	1.9	1.8	1.9	1.86667	2.67556	1.4	1.5	1.5	1.46667	2	1.9	2	1.96667	2.88444						1.6	1.7	1.6
134	1	2021-04-20	2021-06-25	3	5	1.8	1.6	18	7.13333	2	1.9	2	1.96667	14.0289	1.5	1.5	1.5	1.5	1.8	1.8	1.9	1.83333	2.75	1.8	1.9	1.9	1.86667	1.9	1.9	2.1	1.96667	3.67111	2.3	2	2.1	2.13333	2.1	2.1	2	2.06667	4.40889	2.06954	1.34987	1.78796	1.73579	22.91	1.9	1.9	1.9
						1.6	1.6	1.6	1.6	2.3	2.2	1.9	2.13333	3.41333	1.4	1.5	1.5	1.46667	1.9	1.8	2	1.9	2.78667	1.6	1.5	14	5.7	2.2	1.9	1.8	1.96667	11.21	1.8	1.7	1.7	1.73333	2	1.9	1.8	1.9	3.29333						1.6	1.7	1.6
135	1	2021-04-20	2021-06-25	3	5	1.7	1.7	1.7	1.7	1.9	2.2	2.2	2.1	3.57	1.4	1.4	1.5	1.43333	1.7	1.8	1.9	1.8	2.58	1.8	1.9	1.9	1.86667	1.9	1.9	2.1	1.96667	3.67111	1.8	1.9	1.9	1.86667	1.9	2	2	1.96667	3.67111	1.13335	1.19687	1.99611	1.44211	23.05	1.8	1.7	1.8
						1.7	1.7	1.7	1.7	1.9	2.1	2.2	2.06667	3.51333	1.6	1.6	1.6	1.6	1.9	1.7	1.9	1.83333	2.93333	1.8	1.6	1.5	1.63333	2.2	2.1	1.9	2.06667	3.37556	1.7	1.7	1.7	1.7	2	2	1.9	1.96667	3.34333						1.6	1.6	1.8
136	0	2021-04-20	2021-06-25	3	5	1.7	1.6	1.7	1.66667	2	2	2	2	3.33333	1.5	1.4	1.5	1.46667	2	2.1	2.1	2.06667	3.03111	2	1.9	1.8	1.9	2.4	2.2	2	2.2	4.18	1.8	1.7	1.7	1.73333	2	2	2.1	2.03333	3.52444	1.10258	0.769519	1.57695	1.14968	24.41	1.8	1.8	1.8
						1.6	1.7	1.7	1.66667	1.9	1.9	2.1	1.96667	3.27778	1.5	1.5	1.6	1.53333	2.1	2	2.1	2.06667	3.16889	1.7	1.6	1.5	1.6	1.9	1.8	1.7	1.8	2.88	1.6	1.6	1.6	1.6	2	2	1.9	1.96667	3.14667						1.6	1.6	1.8
137	0	2021-04-20	2021-06-25	3	5	1.9	1.7	1.8	1.8	2.2	2	2	2.06667	3.72	1.7	1.7	1.7	1.7	1.9	1.9	2	1.93333	3.28667	2.2	2.3	2.2	2.23333	2.4	2.4	2.1	2.3	5.13667	1.9	1.8	2	1.9	2.4	2.2	2.3	2.3	4.37	0.982023	0.795633	1.26303	1.01356	25.03	2.1	2	2.1
						1.6	1.7	1.6	1.63333	2	2	1.9	1.96667	3.21222	1.6	1.8	1.8	1.73333	2	2.1	2.1	2.06667	3.58222	1.7	1.5	1.6	1.6	2.2	2	2.2	2.13333	3.41333	1.6	1.7	1.8	1.7	2	2.1	2	2.03333	3.45667						1.8	1.7	1.9
138	0	2021-04-20	2021-06-25	3	5	1.9	1.9	1.9	1.9	2.1	1.9	2	2	3.8	1.5	1.5	1.6	1.53333	2.3	2.3	2.1	2.23333	3.42444	1.8	2.1	1.9	1.93333	2.1	2	2.3	2.13333	4.12444	1.8	1.8	1.8	1.8	2.4	2.4	2.4	2.4	4.32	1.07391	1.08759	1.15811	1.10654	26.71	2	1.9	1.9
						1.9	1.7	1.7	1.76667	2.1	2.2	2	2.1	3.71	1.7	1.6	1.7	1.66667	2.1	2.3	2.3	2.23333	3.72222	1.6	1.6	1.7	1.63333	2	2.1	1.9	2	3.26667	1.7	1.7	1.7	1.7	2	2	2.1	2.03333	3.45667						2	1.7	1.7
139	0	2021-04-20	2021-06-25	3	5	1.9	1.9	1.9	1.9	2.1	2.2	1.9	2.06667	3.92667	1.7	1.8	1.7	1.73333	2.1	2.1	2.1	2.1	3.64	2.1	2.1	2.1	2.1	2.3	2.2	2.2	2.23333	4.69	1.9	1.9	2	1.93333	2.1	2	2.2	2.1	4.06	1.11537	1.39228	1.27863	1.26209	23.31	2.2	2.2	2.1
						1.7	1.7	1.6	1.66667	2.1	2	2.1	2.06667	3.44444	1.8	1.8	1.9	1.83333	2.2	2.1	2	2.1	3.85	1.6	1.7	1.8	1.7	2.2	2.2	2	2.13333	3.62667	1.7	1.9	1.9	1.83333	2	2.1	2.1	2.06667	3.78889						1.7	2	1.8
140	0	2021-04-20	2021-06-25	3	5	1.7	1.9	1.6	1.73333	2.1	2.2	2	2.1	3.64	1.6	1.5	1.5	1.53333	2.3	2.1	2.2	2.2	3.37333	2	2	2	2	2.3	2.3	2.1	2.23333	4.46667	1.9	1.7	1.7	1.76667	2.2	2.2	2.2	2.2	3.88667	1.60629	1.04698	1.3103	1.32119	24.16	2.1	2.1	2
						1.7	1.6	1.5	1.6	2.1	2.1	2.2	2.13333	3.41333	1.8	1.8	1.8	1.8	2.2	2.2	2.2	2.2	3.96	2	1.8	1.7	1.83333	2.2	2	2	2.06667	3.78889	1.5	1.6	0.18	1.09333	2.1	2	2.2	2.1	2.296						2	1.9	1.9
141	0	2021-04-20	2021-06-25	3	5	1.7	1.6	1.5	1.6	1.9	2	2.1	2	3.2	1.7	1.6	1.5	1.6	2	2.1	2	2.03333	3.25333	2.1	2	2.1	2.06667	2.4	2.3	2.2	2.3	4.75333	1.8	1.8	1.8	1.8	2.1	2.2	2.3	2.2	3.96	1.51407	1.17265	1.68335	1.45669	25.63	2	2.1	2.1
						1.6	1.5	1.7	1.6	2.1	2.1	2.1	2.1	3.36	1.5	1.6	1.6	1.56667	2.1	2	1.9	2	3.13333	1.6	1.6	1.6	1.6	2	2	2.1	2.03333	3.25333	1.6	1.6	1.6	1.6	1.9	1.9	2.1	1.96667	3.14667						1.7	1.7	1.7
142	0	2021-04-20	2021-06-25	3	5	1.8	1.8	1.7	1.76667	2.2	2.1	2.1	2.13333	3.76889	1.6	1.7	1.9	1.73333	1.9	1.9	2	1.93333	3.35111	1.7	1.8	1.9	1.8	2.2	2.3	2.3	2.26667	4.08	1.9	1.9	2	1.93333	2.2	2.1	2.1	2.13333	4.12444	1.359	1.03372	1.0076	1.13344	26.98	2.1	2.2	2.1
						1.9	1.7	1.7	1.76667	2.1	2.2	2.1	2.13333	3.76889	1.7	1.6	1.9	1.73333	2.2	2	2	2.06667	3.58222	1.6	1.8	1.7	1.7	2.1	2.1	2.1	2.1	3.57	1.7	1.7	1.8	1.73333	2.1	2.1	2.1	2.1	3.64						2	1.7	1.9
143	0	2021-04-20	2021-06-25	3	5	1.8	1.5	1.7	1.66667	2.1	2	2.3	2.13333	3.55556	1.6	1.6	1.7	1.63333	1.9	2.1	2	2	3.26667	1.9	1.8	1.9	1.86667	2.1	2.1	2.2	2.13333	3.98222	1.8	1.8	1.7	1.76667	2.2	2.1	2.1	2.13333	3.76889	1.88941	1.97746	1.27863	1.71516	22.95	2.1	2.1	2.1
						1.5	1.6	1.6	1.56667	2.2	2.1	2.1	2.13333	3.34222	1.8	1.6	1.7	1.7	2	2	2.1	2.03333	3.45667	1.6	1.6	1.6	1.6	2.2	2.2	2.3	2.23333	3.57333	1.8	1.8	1.8	1.8	2.3	2.1	2.1	2.16667	3.9						1.7	1.8	1.9
144	0	2021-04-20	2021-06-25	3	5	1.8	1.6	1.6	1.66667	2.4	2.1	2.2	2.23333	3.72222	1.8	1.6	1.6	1.66667	1.9	1.9	1.7	1.83333	3.05556	1.9	1.9	2	1.93333	2.4	2.2	2.2	2.26667	4.38222	1.7	1.8	1.7	1.73333	2.1	2	2	2.03333	3.52444	1.39228	0.982023	0.982023	1.11878	22.61	2	2	2
						1.8	1.8	1.7	1.76667	2.3	2.2	2.2	2.23333	3.94556	1.7	1.6	1.5	1.6	2	2	1.7	1.9	3.04	1.7	1.8	1.9	1.8	1.9	2	2.1	2	3.6	1.7	1.7	1.7	1.7	2	2	2	2	3.4						1.9	1.8	1.9
145	0	2021-04-20	2021-06-25	3	5	1.7	1.6	1.6	1.63333	2.1	2.2	2.2	2.16667	3.53889	1.6	1.7	1.6	1.63333	2.1	2.2	1.9	2.06667	3.37556	1.8	1.7	1.8	1.76667	2.2	2.2	2.1	2.16667	3.82778	1.8	1.9	1.7	1.8	2.2	2.2	2.2	2.2	3.96	0.824045	1.00591	0.66923	0.833063	22.53	1.9	1.8	1.8
						1.8	1.7	1.7	1.73333	2.2	2.3	2.2	2.23333	3.87111	1.9	1.8	1.9	1.86667	1.9	2.1	2	2	3.73333	1.7	1.7	1.6	1.66667	1.9	2	2.1	2	3.33333	1.7	1.7	1.7	1.7	2.1	2.1	2.1	2.1	3.57						1.7	1.7	1.7
146	0	2021-04-20	2021-06-25	3	5	1.6	1.6	1.6	1.6	2	2.2	2.1	2.1	3.36	1.6	1.7	1.6	1.63333	2	2.1	2	2.03333	3.32111	2	2	2	2	2.4	2.3	2.3	2.33333	4.66667	2	1.8	1.8	1.86667	2.3	2.3	2.4	2.33333	4.35556	0.546289	0.514636	0.40199	0.487639	23.06	2.1	2.1	2.1
						1.6	1.6	1.5	1.56667	2	2.1	2.1	2.06667	3.23778	1.6	1.6	1.6	1.6	2	1.9	2.1	2	3.2	1.6	1.8	1.8	1.73333	2	2.1	1.9	2	3.46667	1.6	1.7	1.7	1.66667	2.1	2.1	2.1	2.1	3.5						1.7	1.8	1.7
147	0	2021-04-20	2021-06-25	3	5	1.8	1.8	1.8	1.8	2	2	2.1	2.03333	3.66	1.6	1.6	1.6	1.6	2.2	2.2	2.1	2.16667	3.46667	1.9	1.9	2	1.93333	2.1	2.2	2.2	2.16667	4.18889	1.9	1.9	1.9	1.9	2.4	2.3	2.2	2.3	4.37	0.614144	0.414913	0.414913	0.481324	24.74	2	1.9	1.9
						1.8	1.8	1.9	1.83333	2	2.2	2.1	2.1	3.85	1.6	1.6	1.5	1.56667	2.1	2.1	2.1	2.1	3.29	1.8	1.8	1.7	1.76667	2.1	2	2	2.03333	3.59222	1.7	1.7	1.7	1.7	2.1	2.1	2.2	2.13333	3.62667						1.8	1.7	2
148	0	2021-04-20	2021-06-25	3	5	1.6	1.7	1.6	1.63333	2	2	2	2	3.26667	1.5	1.6	1.5	1.53333	2	2	2	2	3.06667	1.7	1.7	1.9	1.76667	2.3	2.3	2.4	2.33333	4.12222	1.9	1.9	1.9	1.9	2.3	2.2	2.3	2.26667	4.30667	0.383191	0.421494	0.469853	0.424846	25.54	1.9	2	2.1
						1.5	1.7	1.5	1.56667	1.9	1.9	2.1	1.96667	3.08111	1.7	1.5	1.7	1.63333	2.2	2.1	2.2	2.16667	3.53889	1.6	1.6	1.6	1.6	2	2	2.1	2.03333	3.25333	1.6	1.6	1.6	1.6	2	1.9	1.9	1.93333	3.09333						1.7	1.6	1.6
149	0	2021-04-20	2021-06-25	3	5	1.7	1.7	1.7	1.7	2.1	2.1	2.9	2.36667	4.02333	1.7	1.6	1.6	1.63333	2	1.9	2.1	2	3.26667	1.7	1.7	1.8	1.73333	2.2	2.1	2.2	2.16667	3.75556	1.8	1.8	1.7	1.76667	2.1	1.9	2	2	3.53333	0.596595	0.748635	0.587969	0.6444	23.85	1.7	1.7	1.6
						1.7	1.6	1.6	1.63333	2.1	2	2.2	2.1	3.43	1.7	1.6	1.7	1.66667	2	2	2.2	2.06667	3.44444	1.7	1.7	1.7	1.7	2.1	2	2	2.03333	3.45667	1.7	1.6	1.6	1.63333	2.1	2	2	2.03333	3.32111						1.6	1.7	1.7
150	0	2021-04-20	2021-06-25	3	5	1.9	1.9	1.8	1.86667	2.1	2.1	2.1	2.1	3.92	1.6	1.6	1.6	1.6	2.2	2.1	2.1	2.13333	3.41333	2.2	2.2	2.2	2.2	2.4	2.4	2.5	2.43333	5.35333	1.7	1.7	1.8	1.73333	2.2	2.4	2.2	2.26667	3.92889	0.133882	0.198429	0.139502	0.157271	26.4	2	1.9	2
						1.7	1.8	1.8	1.76667	2.1	2.2	2	2.1	3.71	1.8	1.6	1.6	1.66667	2.1	2.1	2.1	2.1	3.5	1.6	1.8	1.7	1.7	2	2	2	2	3.4	1.6	1.6	1.7	1.63333	2	1.9	2.1	2	3.26667						1.8	1.8	1.7
[truncated: 185 more columns]

## Sheet: Reference
Cohort			sex			For each Mouse:			Flow			IL2 Ab Vendor:
Placebo	0		male	0		Left	Top		1	Singlets/Splenocytes/Live Splenocytes/CD4+/CD4+CD25+/CD4+CD25+FoxP3+		C4	all 3 doses IL2 Ab from Absolute Antibody
Recombinant IL-2	1		female	1		Right	Bottom		2	Singlets/Splenocytes/Live Splenocytes/CD4+/CD4+CD25+/CD4+CD25+FoxP3+/FR4+		C5	day 1 and 2 doses IL2 AB from Absolute Antibody
anti-IL-2 mAB	2								3	Singlets/Splenocytes/Live Splenocytes/CD4+/CD4+CD25+/CD4+CD25+FoxP3+/Helios+			day 3 dose IL2 AB 50% Absolute Antibody, 50% ebioscience; premixed before injection therefore all mice in C5 received equal mixed dose
IL-2/anti-IL-2 complex	3
Histology
low	2-4
intermediate	5-6
severe	7-8
	2	low
	3	low
	4	low
	5	intermediate
	6	intermediate
	7	severe
	8	severe
